# Supplementary material for: Takeaways from Mobile DNA Barcoding with BentoLab and MinION
Source: Genes (Basel). 2020 Sep 24;11(10):1121. doi: 10.3390/genes11101121 (PMC7598690; doi:10.3390/genes11101121)
Supplement: Supplementary file 1 [file genes-11-01121-s001.zip]

Archive with 5 entries (5 files):
- 20200923_Supplementary/SuppFileS1_demult_sheet.csv
- 20200923_Supplementary/SuppFileS2_miniBarcoder_wrapper.sh
- 20200923_Supplementary/SuppFileS3_illumina_refs.fasta
- 20200923_Supplementary/SuppFileS4_samples.xlsx
- 20200923_Supplementary/SuppTables.docx
