# Supplementary material for: Takeaways from Mobile DNA Barcoding with BentoLab and MinION
Source: Genes (Basel). 2020 Sep 24;11(10):1121. doi: 10.3390/genes11101121 (PMC7598690; doi:10.3390/genes11101121)
Supplement: Supplementary file 1 [file genes-11-01121-s001.zip › 20200923_Supplementary/SuppFileS1_demult_sheet.csv]

HS0001_Cnidaria	CTGAGGTGATCAG	CTGAGGTGATCAG	GGWACWGGWTGAACWGTWTAYCCYCC	TAAACYTCWGGRTGWCCRAARAAYCA
HS0002_Platyhelminthes	CTGACGTTCGGTA	CTGACGTTCGGTA	GGWACWGGWTGAACWGTWTAYCCYCC	TAAACYTCWGGRTGWCCRAARAAYCA
HS0003_Mollusca	ATCTAACAGGACC	CATTATATAGCCA	GGWACWGGWTGAACWGTWTAYCCYCC	TAAACYTCWGGRTGWCCRAARAAYCA
HS0004_Cnidaria	GACTAATGAGGAA	GACTAATGAGGAA	GGWACWGGWTGAACWGTWTAYCCYCC	TAAACYTCWGGRTGWCCRAARAAYCA
HS0005_Actinopterygii	CTCTAACCTATTA	CTCTAACCTATTA	GGWACWGGWTGAACWGTWTAYCCYCC	TAAACYTCWGGRTGWCCRAARAAYCA
HS0006_Cnidaria	AGCAAGTGGCTCT	AGCAAGTGGCTCT	GGWACWGGWTGAACWGTWTAYCCYCC	TAAACYTCWGGRTGWCCRAARAAYCA
HS0007_Platyhelminthes	TTATGACCGTTGC	TTCTCGGCCGCAT	GGWACWGGWTGAACWGTWTAYCCYCC	TAAACYTCWGGRTGWCCRAARAAYCA
HS0008_Platyhelminthes	TTGCGTCTCACGC	TTATTCGCACACT	GGWACWGGWTGAACWGTWTAYCCYCC	TAAACYTCWGGRTGWCCRAARAAYCA
HS0009_Mollusca	TCTACTGTTGTGC	TGTATATTCAGCG	GGWACWGGWTGAACWGTWTAYCCYCC	TAAACYTCWGGRTGWCCRAARAAYCA
HS0010_Actinopterygii	ATCGCTGCCTGGC	ATCGCTGCCTGGC	GGWACWGGWTGAACWGTWTAYCCYCC	TAAACYTCWGGRTGWCCRAARAAYCA
HS0011_Mollusca	TCTATCTCTCGCT	TCTATCTCTCGCT	GGWACWGGWTGAACWGTWTAYCCYCC	TAAACYTCWGGRTGWCCRAARAAYCA
HS0012_Cnidaria	GTGACGCCGTATT	GTGACGCCGTATT	GGWACWGGWTGAACWGTWTAYCCYCC	TAAACYTCWGGRTGWCCRAARAAYCA
HS0013_Ascidiacea	AGTGTCCTGCTAG	AGTGTCCTGCTAG	GGWACWGGWTGAACWGTWTAYCCYCC	TAAACYTCWGGRTGWCCRAARAAYCA
HS0014_Sipuncula	GAGGAGAGACACA	GAGGAGAGACACA	GGWACWGGWTGAACWGTWTAYCCYCC	TAAACYTCWGGRTGWCCRAARAAYCA
HS0015_Porifera	TATCCGTAATCAT	TATCCGTAATCAT	GGWACWGGWTGAACWGTWTAYCCYCC	TAAACYTCWGGRTGWCCRAARAAYCA
HS0016_Annelida	GCACCTTGACATA	GCACCTTGACATA	GGWACWGGWTGAACWGTWTAYCCYCC	TAAACYTCWGGRTGWCCRAARAAYCA
HS0017_Actinopterygii	TCAAGTCACTAAT	TCAAGTCACTAAT	GGWACWGGWTGAACWGTWTAYCCYCC	TAAACYTCWGGRTGWCCRAARAAYCA
HS0018_Actinopterygii	ATGCTTGCGACAG	ATGCTTGCGACAG	GGWACWGGWTGAACWGTWTAYCCYCC	TAAACYTCWGGRTGWCCRAARAAYCA
HS0019_Ascidiacea	TGTGAAGTTGCCA	TGTGAAGTTGCCA	GGWACWGGWTGAACWGTWTAYCCYCC	TAAACYTCWGGRTGWCCRAARAAYCA
HS0020_Cnidaria	TGCAGCAACCAGC	TGCAGCAACCAGC	GGWACWGGWTGAACWGTWTAYCCYCC	TAAACYTCWGGRTGWCCRAARAAYCA
HS0021_Cnidaria	TTCGGCACAGGAG	AGACTCGATTGAG	GGWACWGGWTGAACWGTWTAYCCYCC	TAAACYTCWGGRTGWCCRAARAAYCA
HS0022_Cnidaria	ATAAGCAATTCGA	ATAAGCAATTCGA	GGWACWGGWTGAACWGTWTAYCCYCC	TAAACYTCWGGRTGWCCRAARAAYCA
HS0023_Echinodermata	GCCGGTCCAAGTG	GCCGGTCCAAGTG	GGWACWGGWTGAACWGTWTAYCCYCC	TAAACYTCWGGRTGWCCRAARAAYCA
HS0024_Echinodermata	TCCTGGAGGATAA	TCCTGGAGGATAA	GGWACWGGWTGAACWGTWTAYCCYCC	TAAACYTCWGGRTGWCCRAARAAYCA
HS0025_Echinodermata	CACCGGTAGAACC	CAGAACAACGCAT	GGWACWGGWTGAACWGTWTAYCCYCC	TAAACYTCWGGRTGWCCRAARAAYCA
HS0026_Echinodermata	TAAGCGTGCTGAA	TAAGCGTGCTGAA	GGWACWGGWTGAACWGTWTAYCCYCC	TAAACYTCWGGRTGWCCRAARAAYCA
HS0027_Cnidaria	ATGAAGACTACTG	ATGAAGACTACTG	GGWACWGGWTGAACWGTWTAYCCYCC	TAAACYTCWGGRTGWCCRAARAAYCA
HS0028_Cnidaria	CAATCCTCAAGAG	CAATCCTCAAGAG	GGWACWGGWTGAACWGTWTAYCCYCC	TAAACYTCWGGRTGWCCRAARAAYCA
HS0029_Cnidaria	TTACCATTCCTCA	TTACCATTCCTCA	GGWACWGGWTGAACWGTWTAYCCYCC	TAAACYTCWGGRTGWCCRAARAAYCA
HS0030_Mollusca	TGGACATGGCATT	TGGACATGGCATT	GGWACWGGWTGAACWGTWTAYCCYCC	TAAACYTCWGGRTGWCCRAARAAYCA
HS0031_Actinopterygii	ATCTAACAGGACC	ATCTAACAGGACC	GGWACWGGWTGAACWGTWTAYCCYCC	TAAACYTCWGGRTGWCCRAARAAYCA
HS0032_Actinopterygii	TTGCGTCTCACGC	TTGCGTCTCACGC	GGWACWGGWTGAACWGTWTAYCCYCC	TAAACYTCWGGRTGWCCRAARAAYCA
HS0033_Mollusca	TCTACTGTTGTGC	TCTACTGTTGTGC	GGWACWGGWTGAACWGTWTAYCCYCC	TAAACYTCWGGRTGWCCRAARAAYCA
HS0034_Mollusca	TTCGGCACAGGAG	TTCGGCACAGGAG	GGWACWGGWTGAACWGTWTAYCCYCC	TAAACYTCWGGRTGWCCRAARAAYCA
HS0035_Porifera	CACCGGTAGAACC	CACCGGTAGAACC	GGWACWGGWTGAACWGTWTAYCCYCC	TAAACYTCWGGRTGWCCRAARAAYCA
HS0036_Mollusca	CATGCACACCTCT	CGGAGAATATTAT	GGWACWGGWTGAACWGTWTAYCCYCC	TAAACYTCWGGRTGWCCRAARAAYCA
HS0037_Echinodermata	CATGCACACCTCT	CATGCACACCTCT	GGWACWGGWTGAACWGTWTAYCCYCC	TAAACYTCWGGRTGWCCRAARAAYCA
HS0038_Arthropoda	CCTCCGCACAATC	CCTCCGCACAATC	GGWACWGGWTGAACWGTWTAYCCYCC	TAAACYTCWGGRTGWCCRAARAAYCA
HS0039_Platyhelminthes	AGATTCTACACAA	AGATTCTACACAA	GGWACWGGWTGAACWGTWTAYCCYCC	TAAACYTCWGGRTGWCCRAARAAYCA
HS0040_Arthropoda	TGGTGGTCATTCA	TGGTGGTCATTCA	GGWACWGGWTGAACWGTWTAYCCYCC	TAAACYTCWGGRTGWCCRAARAAYCA
HS0041_Arthropoda	CATTATATAGCCA	CATTATATAGCCA	GGWACWGGWTGAACWGTWTAYCCYCC	TAAACYTCWGGRTGWCCRAARAAYCA
HS0042_Arthropoda	TTATTCGCACACT	TTATTCGCACACT	GGWACWGGWTGAACWGTWTAYCCYCC	TAAACYTCWGGRTGWCCRAARAAYCA
HS0044_Arthropoda	TGTATATTCAGCG	TGTATATTCAGCG	GGWACWGGWTGAACWGTWTAYCCYCC	TAAACYTCWGGRTGWCCRAARAAYCA
HS0045_Mollusca	AGACTCGATTGAG	AGACTCGATTGAG	GGWACWGGWTGAACWGTWTAYCCYCC	TAAACYTCWGGRTGWCCRAARAAYCA
HS0046_Mollusca	CAGAACAACGCAT	CAGAACAACGCAT	GGWACWGGWTGAACWGTWTAYCCYCC	TAAACYTCWGGRTGWCCRAARAAYCA
HS0047_Mollusca	CGGAGAATATTAT	CGGAGAATATTAT	GGWACWGGWTGAACWGTWTAYCCYCC	TAAACYTCWGGRTGWCCRAARAAYCA
HS0048_Mollusca	ATGCGATTAATTG	ATGCGATTAATTG	GGWACWGGWTGAACWGTWTAYCCYCC	TAAACYTCWGGRTGWCCRAARAAYCA
HS0049_Mollusca	TTACCAGAGCCTG	TTACCAGAGCCTG	GGWACWGGWTGAACWGTWTAYCCYCC	TAAACYTCWGGRTGWCCRAARAAYCA
HS0050_Porifera	ACGCGCTCTTATA	CAATGTTAATGGT	GGWACWGGWTGAACWGTWTAYCCYCC	TAAACYTCWGGRTGWCCRAARAAYCA
HS0051_Porifera	CCTGATTACGTAA	CCTGATTACGTAA	GGWACWGGWTGAACWGTWTAYCCYCC	TAAACYTCWGGRTGWCCRAARAAYCA
HS0052_Mollusca	TGCACAGGCGGCA	TGCACAGGCGGCA	GGWACWGGWTGAACWGTWTAYCCYCC	TAAACYTCWGGRTGWCCRAARAAYCA
HS0053_Cnidaria	ACATCAGTAGTTC	ACATCAGTAGTTC	GGWACWGGWTGAACWGTWTAYCCYCC	TAAACYTCWGGRTGWCCRAARAAYCA
HS0054_Cnidaria	ATCCTTCTGTTCT	ATCCTTCTGTTCT	GGWACWGGWTGAACWGTWTAYCCYCC	TAAACYTCWGGRTGWCCRAARAAYCA
HS0055_Cnidaria	CCTGCCGAGAACG	CCTGCCGAGAACG	GGWACWGGWTGAACWGTWTAYCCYCC	TAAACYTCWGGRTGWCCRAARAAYCA
HS0056_Mollusca	GAGCGAAGGTAGT	GAGCGAAGGTAGT	GGWACWGGWTGAACWGTWTAYCCYCC	TAAACYTCWGGRTGWCCRAARAAYCA
HS0057_Mollusca	CCGTAGTGTTGAT	CCGTAGTGTTGAT	GGWACWGGWTGAACWGTWTAYCCYCC	TAAACYTCWGGRTGWCCRAARAAYCA
HS0058_Mollusca	TTCCGCGGCATAG	TTCCGCGGCATAG	GGWACWGGWTGAACWGTWTAYCCYCC	TAAACYTCWGGRTGWCCRAARAAYCA
HS0059_Cnidaria	CATTATATAGCCA	CCTGATTACGTAA	GGWACWGGWTGAACWGTWTAYCCYCC	TAAACYTCWGGRTGWCCRAARAAYCA
HS0060_Platyhelminthes	TTCTTCTGGAACA	TTCTTCTGGAACA	GGWACWGGWTGAACWGTWTAYCCYCC	TAAACYTCWGGRTGWCCRAARAAYCA
HS0061_Platyhelminthes	CTAATACACACCG	CTAATACACACCG	GGWACWGGWTGAACWGTWTAYCCYCC	TAAACYTCWGGRTGWCCRAARAAYCA
HS0062_Mollusca	AACATGTGGTAAG	AACATGTGGTAAG	GGWACWGGWTGAACWGTWTAYCCYCC	TAAACYTCWGGRTGWCCRAARAAYCA
HS0063_Actinopterygii	AGCGCTGGACCAA	AGCGCTGGACCAA	GGWACWGGWTGAACWGTWTAYCCYCC	TAAACYTCWGGRTGWCCRAARAAYCA
HS0064_Actinopterygii	CAAGATCGGTACC	CCAGCCTGACGGT	GGWACWGGWTGAACWGTWTAYCCYCC	TAAACYTCWGGRTGWCCRAARAAYCA
HS0065_Mollusca	CGTTACTTAGGTC	CGTTACTTAGGTC	GGWACWGGWTGAACWGTWTAYCCYCC	TAAACYTCWGGRTGWCCRAARAAYCA
HS0066_Mollusca	GTGATGGAGCGGT	GTGATGGAGCGGT	GGWACWGGWTGAACWGTWTAYCCYCC	TAAACYTCWGGRTGWCCRAARAAYCA
HS0067_Mollusca	AGTGCTTATCCGT	AGTGCTTATCCGT	GGWACWGGWTGAACWGTWTAYCCYCC	TAAACYTCWGGRTGWCCRAARAAYCA
HS0068_Annelida	GGCGACTGTTCCT	GGCGACTGTTCCT	GGWACWGGWTGAACWGTWTAYCCYCC	TAAACYTCWGGRTGWCCRAARAAYCA
HS0069_Platyhelminthes	CCTGTACCATTGT	CCTGTACCATTGT	GGWACWGGWTGAACWGTWTAYCCYCC	TAAACYTCWGGRTGWCCRAARAAYCA
HS0070_Arthropoda	CTGGTTGGCTATC	GCACCAACGATTG	GGWACWGGWTGAACWGTWTAYCCYCC	TAAACYTCWGGRTGWCCRAARAAYCA
HS0071_Echinodermata	TACGAACTATAGC	TACGGACCGCTCA	GGWACWGGWTGAACWGTWTAYCCYCC	TAAACYTCWGGRTGWCCRAARAAYCA
HS0072_Cnidaria	CAGAACAACGCAT	CCTGCCGAGAACG	GGWACWGGWTGAACWGTWTAYCCYCC	TAAACYTCWGGRTGWCCRAARAAYCA
HS0073_Platyhelminthes	ACAACCATTGGCA	ACAACCATTGGCA	GGWACWGGWTGAACWGTWTAYCCYCC	TAAACYTCWGGRTGWCCRAARAAYCA
HS0074_Mollusca	TTATGACCGTTGC	TTATGACCGTTGC	GGWACWGGWTGAACWGTWTAYCCYCC	TAAACYTCWGGRTGWCCRAARAAYCA
HS0075_Annelida	ACGCGCTCTTATA	ACGCGCTCTTATA	GGWACWGGWTGAACWGTWTAYCCYCC	TAAACYTCWGGRTGWCCRAARAAYCA
HS0077_Porifera	CAAGATCGGTACC	CAAGATCGGTACC	GGWACWGGWTGAACWGTWTAYCCYCC	TAAACYTCWGGRTGWCCRAARAAYCA
HS0078_Porifera	ATGCGATTAATTG	CCGTAGTGTTGAT	GGWACWGGWTGAACWGTWTAYCCYCC	TAAACYTCWGGRTGWCCRAARAAYCA
HS0079_Cnidaria	CTGGTTGGCTATC	CTGGTTGGCTATC	GGWACWGGWTGAACWGTWTAYCCYCC	TAAACYTCWGGRTGWCCRAARAAYCA
HS0080_Cnidaria	TACGAACTATAGC	TACGAACTATAGC	GGWACWGGWTGAACWGTWTAYCCYCC	TAAACYTCWGGRTGWCCRAARAAYCA
HS0081_Cnidaria	GTCAGTTAACGAC	GTCAGTTAACGAC	GGWACWGGWTGAACWGTWTAYCCYCC	TAAACYTCWGGRTGWCCRAARAAYCA
HS0086_Actinopterygii	CAATGTTAATGGT	CAATGTTAATGGT	GGWACWGGWTGAACWGTWTAYCCYCC	TAAACYTCWGGRTGWCCRAARAAYCA
HS0087_Arthropoda	CCAGCCTGACGGT	CCAGCCTGACGGT	GGWACWGGWTGAACWGTWTAYCCYCC	TAAACYTCWGGRTGWCCRAARAAYCA
HS0088_Actinopterygii	GCACCAACGATTG	GCACCAACGATTG	GGWACWGGWTGAACWGTWTAYCCYCC	TAAACYTCWGGRTGWCCRAARAAYCA
HS0089_Arthropoda	TACGGACCGCTCA	TACGGACCGCTCA	GGWACWGGWTGAACWGTWTAYCCYCC	TAAACYTCWGGRTGWCCRAARAAYCA
HS0090_Arthropoda	TTACCAGAGCCTG	TTCCGCGGCATAG	GGWACWGGWTGAACWGTWTAYCCYCC	TAAACYTCWGGRTGWCCRAARAAYCA
HS0091_Arthropoda	TCCACAGATACAG	TCCACAGATACAG	GGWACWGGWTGAACWGTWTAYCCYCC	TAAACYTCWGGRTGWCCRAARAAYCA
HS0092_Arthropoda	TCTAAGGAGTTAT	TCTAAGGAGTTAT	GGWACWGGWTGAACWGTWTAYCCYCC	TAAACYTCWGGRTGWCCRAARAAYCA
HS0093_Mollusca	GGTTCAATGACGC	GGTTCAATGACGC	GGWACWGGWTGAACWGTWTAYCCYCC	TAAACYTCWGGRTGWCCRAARAAYCA
HS0094_Platyhelminthes	ATAATCGAGGCTT	ATAATCGAGGCTT	GGWACWGGWTGAACWGTWTAYCCYCC	TAAACYTCWGGRTGWCCRAARAAYCA
HS0095_Platyhelminthes	TTGGCGGTAAGAA	TTGGCGGTAAGAA	GGWACWGGWTGAACWGTWTAYCCYCC	TAAACYTCWGGRTGWCCRAARAAYCA
HS0096_Arthropoda	CTAGGATATAGTT	CTAGGATATAGTT	GGWACWGGWTGAACWGTWTAYCCYCC	TAAACYTCWGGRTGWCCRAARAAYCA
HS0097_Mollusca	GTCAGTTAACGAC	TCCACAGATACAG	GGWACWGGWTGAACWGTWTAYCCYCC	TAAACYTCWGGRTGWCCRAARAAYCA
HS0098_Arthropoda	CCGAAGCCGGTTC	CCGAAGCCGGTTC	GGWACWGGWTGAACWGTWTAYCCYCC	TAAACYTCWGGRTGWCCRAARAAYCA
HS0099_Annelida	TGCACAGGCGGCA	AACATGTGGTAAG	GGWACWGGWTGAACWGTWTAYCCYCC	TAAACYTCWGGRTGWCCRAARAAYCA
HS0100_Ascidiacea	ACATCAGTAGTTC	AGCGCTGGACCAA	GGWACWGGWTGAACWGTWTAYCCYCC	TAAACYTCWGGRTGWCCRAARAAYCA
HS0101_Hemichordata	ATCCTTCTGTTCT	CGTTACTTAGGTC	GGWACWGGWTGAACWGTWTAYCCYCC	TAAACYTCWGGRTGWCCRAARAAYCA
HS0102_Echinodermata	TCTTATGCATAAC	TCTTATGCATAAC	GGWACWGGWTGAACWGTWTAYCCYCC	TAAACYTCWGGRTGWCCRAARAAYCA
HS0103_Echinodermata	TGGACGCTAGATC	TGGACGCTAGATC	GGWACWGGWTGAACWGTWTAYCCYCC	TAAACYTCWGGRTGWCCRAARAAYCA
HS0104_Echinodermata	TCGAGTTGTAACT	TCGAGTTGTAACT	GGWACWGGWTGAACWGTWTAYCCYCC	TAAACYTCWGGRTGWCCRAARAAYCA
HS0105_Echinodermata	GGTTCCTGCACTT	GGTTCCTGCACTT	GGWACWGGWTGAACWGTWTAYCCYCC	TAAACYTCWGGRTGWCCRAARAAYCA
HS0106_Echinodermata	CTGAGTCAGAAGT	CTGAGTCAGAAGT	GGWACWGGWTGAACWGTWTAYCCYCC	TAAACYTCWGGRTGWCCRAARAAYCA
HS0107_Echinodermata	ACTTGTGCACCTG	ACTTGTGCACCTG	GGWACWGGWTGAACWGTWTAYCCYCC	TAAACYTCWGGRTGWCCRAARAAYCA
HS0108_Echinodermata	CTGTAGGCGAGGA	CTGTAGGCGAGGA	GGWACWGGWTGAACWGTWTAYCCYCC	TAAACYTCWGGRTGWCCRAARAAYCA
HS0109_Echinodermata	CCGAGCAGCTGTT	CCGAGCAGCTGTT	GGWACWGGWTGAACWGTWTAYCCYCC	TAAACYTCWGGRTGWCCRAARAAYCA
HS0110_Annelida	TTAGGTGTGGACC	TTAGGTGTGGACC	GGWACWGGWTGAACWGTWTAYCCYCC	TAAACYTCWGGRTGWCCRAARAAYCA
HS0111_Mollusca	AGTCTTCACCTCC	AGTCTTCACCTCC	GGWACWGGWTGAACWGTWTAYCCYCC	TAAACYTCWGGRTGWCCRAARAAYCA
HS0112_Mollusca	TCGGTCTTAGACG	TCGGTCTTAGACG	GGWACWGGWTGAACWGTWTAYCCYCC	TAAACYTCWGGRTGWCCRAARAAYCA
HS0113_Mollusca	GTCCAACTTCAGT	GTCCAACTTCAGT	GGWACWGGWTGAACWGTWTAYCCYCC	TAAACYTCWGGRTGWCCRAARAAYCA
HS0114_Mollusca	GATAGGCGCCTTG	GATAGGCGCCTTG	GGWACWGGWTGAACWGTWTAYCCYCC	TAAACYTCWGGRTGWCCRAARAAYCA
HS0115_Mollusca	ATCCGGTCGGAGA	CTGAGGTGATCAG	GGWACWGGWTGAACWGTWTAYCCYCC	TAAACYTCWGGRTGWCCRAARAAYCA
HS0116_Actinopterygii	CATGCCTTGATAC	CTGACGTTCGGTA	GGWACWGGWTGAACWGTWTAYCCYCC	TAAACYTCWGGRTGWCCRAARAAYCA
HS0117_Actinopterygii	CTGTCGAGGCGAC	GACTAATGAGGAA	GGWACWGGWTGAACWGTWTAYCCYCC	TAAACYTCWGGRTGWCCRAARAAYCA
HS0118_Mollusca	CCTCCGCACAATC	CTCTAACCTATTA	GGWACWGGWTGAACWGTWTAYCCYCC	TAAACYTCWGGRTGWCCRAARAAYCA
HS0119_Porifera	TTCTTCTGGAACA	AGCAAGTGGCTCT	GGWACWGGWTGAACWGTWTAYCCYCC	TAAACYTCWGGRTGWCCRAARAAYCA
HS0120_Mollusca	AGTGCTTATCCGT	ATCGCTGCCTGGC	GGWACWGGWTGAACWGTWTAYCCYCC	TAAACYTCWGGRTGWCCRAARAAYCA
HS0121_Mollusca	TCTAAGGAGTTAT	TCTATCTCTCGCT	GGWACWGGWTGAACWGTWTAYCCYCC	TAAACYTCWGGRTGWCCRAARAAYCA
HS0122_Mollusca	GTCCAGGCCTTCT	GTGACGCCGTATT	GGWACWGGWTGAACWGTWTAYCCYCC	TAAACYTCWGGRTGWCCRAARAAYCA
HS0123_Mollusca	CTGAGGTGATCAG	AGTGTCCTGCTAG	GGWACWGGWTGAACWGTWTAYCCYCC	TAAACYTCWGGRTGWCCRAARAAYCA
HS0124_Annelida	CTGACGTTCGGTA	GAGGAGAGACACA	GGWACWGGWTGAACWGTWTAYCCYCC	TAAACYTCWGGRTGWCCRAARAAYCA
HS0125_Mollusca	CCTGCCGAGAACG	GTGATGGAGCGGT	GGWACWGGWTGAACWGTWTAYCCYCC	TAAACYTCWGGRTGWCCRAARAAYCA
HS0126_Mollusca	GACTAATGAGGAA	TATCCGTAATCAT	GGWACWGGWTGAACWGTWTAYCCYCC	TAAACYTCWGGRTGWCCRAARAAYCA
HS0127_Mollusca	CTCTAACCTATTA	GCACCTTGACATA	GGWACWGGWTGAACWGTWTAYCCYCC	TAAACYTCWGGRTGWCCRAARAAYCA
HS0128_Platyhelminthes	AGCAAGTGGCTCT	TCAAGTCACTAAT	GGWACWGGWTGAACWGTWTAYCCYCC	TAAACYTCWGGRTGWCCRAARAAYCA
HS0129_Mollusca	ATCGCTGCCTGGC	ATGCTTGCGACAG	GGWACWGGWTGAACWGTWTAYCCYCC	TAAACYTCWGGRTGWCCRAARAAYCA
HS0130_Mollusca	TCTATCTCTCGCT	TGTGAAGTTGCCA	GGWACWGGWTGAACWGTWTAYCCYCC	TAAACYTCWGGRTGWCCRAARAAYCA
HS0131_Nemertea	GTGACGCCGTATT	TGCAGCAACCAGC	GGWACWGGWTGAACWGTWTAYCCYCC	TAAACYTCWGGRTGWCCRAARAAYCA
HS0132_Mollusca	AGTGTCCTGCTAG	ATAAGCAATTCGA	GGWACWGGWTGAACWGTWTAYCCYCC	TAAACYTCWGGRTGWCCRAARAAYCA
HS0133_Echinodermata	GAGGAGAGACACA	GCCGGTCCAAGTG	GGWACWGGWTGAACWGTWTAYCCYCC	TAAACYTCWGGRTGWCCRAARAAYCA
HS0134_Actinopterygii	GAGCGAAGGTAGT	GGCGACTGTTCCT	GGWACWGGWTGAACWGTWTAYCCYCC	TAAACYTCWGGRTGWCCRAARAAYCA
HS0135_Arthropoda	CCGTAGTGTTGAT	CCTGTACCATTGT	GGWACWGGWTGAACWGTWTAYCCYCC	TAAACYTCWGGRTGWCCRAARAAYCA
HS0136_Arthropoda	TATCCGTAATCAT	TCCTGGAGGATAA	GGWACWGGWTGAACWGTWTAYCCYCC	TAAACYTCWGGRTGWCCRAARAAYCA
HS0137_Nemertea	TTCCGCGGCATAG	ACAACCATTGGCA	GGWACWGGWTGAACWGTWTAYCCYCC	TAAACYTCWGGRTGWCCRAARAAYCA
HS0138_Mollusca	GCACCTTGACATA	TAAGCGTGCTGAA	GGWACWGGWTGAACWGTWTAYCCYCC	TAAACYTCWGGRTGWCCRAARAAYCA
HS0139_Annelida	TCAAGTCACTAAT	ATGAAGACTACTG	GGWACWGGWTGAACWGTWTAYCCYCC	TAAACYTCWGGRTGWCCRAARAAYCA
HS0140_Arthropoda	ATGCTTGCGACAG	CAATCCTCAAGAG	GGWACWGGWTGAACWGTWTAYCCYCC	TAAACYTCWGGRTGWCCRAARAAYCA
HS0141_Annelida	TGTGAAGTTGCCA	TTACCATTCCTCA	GGWACWGGWTGAACWGTWTAYCCYCC	TAAACYTCWGGRTGWCCRAARAAYCA
HS0142_Arthropoda	TGCAGCAACCAGC	TGGACATGGCATT	GGWACWGGWTGAACWGTWTAYCCYCC	TAAACYTCWGGRTGWCCRAARAAYCA
HS0143_Annelida	ATAAGCAATTCGA	ATCTAACAGGACC	GGWACWGGWTGAACWGTWTAYCCYCC	TAAACYTCWGGRTGWCCRAARAAYCA
HS0144_Mollusca	GCCGGTCCAAGTG	TTGCGTCTCACGC	GGWACWGGWTGAACWGTWTAYCCYCC	TAAACYTCWGGRTGWCCRAARAAYCA
HS0145_Cnidaria	TCCTGGAGGATAA	TCTACTGTTGTGC	GGWACWGGWTGAACWGTWTAYCCYCC	TAAACYTCWGGRTGWCCRAARAAYCA
HS0146_Porifera	TAAGCGTGCTGAA	TTCGGCACAGGAG	GGWACWGGWTGAACWGTWTAYCCYCC	TAAACYTCWGGRTGWCCRAARAAYCA
HS0147_Mollusca	ATGAAGACTACTG	CACCGGTAGAACC	GGWACWGGWTGAACWGTWTAYCCYCC	TAAACYTCWGGRTGWCCRAARAAYCA
HS0148_Mollusca	CAATCCTCAAGAG	CATGCACACCTCT	GGWACWGGWTGAACWGTWTAYCCYCC	TAAACYTCWGGRTGWCCRAARAAYCA
HS0150_Mollusca	ATCCGGTCGGAGA	TTATGACCGTTGC	GGWACWGGWTGAACWGTWTAYCCYCC	TAAACYTCWGGRTGWCCRAARAAYCA
HS0151_Echinodermata	CATGCCTTGATAC	ACGCGCTCTTATA	GGWACWGGWTGAACWGTWTAYCCYCC	TAAACYTCWGGRTGWCCRAARAAYCA
HS0152_Platyhelminthes	CTGTCGAGGCGAC	CAAGATCGGTACC	GGWACWGGWTGAACWGTWTAYCCYCC	TAAACYTCWGGRTGWCCRAARAAYCA
HS0153_Arthropoda	CCTCCGCACAATC	CTGGTTGGCTATC	GGWACWGGWTGAACWGTWTAYCCYCC	TAAACYTCWGGRTGWCCRAARAAYCA
HS0154_Cnidaria	TTCTTCTGGAACA	TACGAACTATAGC	GGWACWGGWTGAACWGTWTAYCCYCC	TAAACYTCWGGRTGWCCRAARAAYCA
HS0155_Echinodermata	AGTGCTTATCCGT	GTCAGTTAACGAC	GGWACWGGWTGAACWGTWTAYCCYCC	TAAACYTCWGGRTGWCCRAARAAYCA
HS0156_Echinodermata	TCTAAGGAGTTAT	GGCTGTTACAACA	GGWACWGGWTGAACWGTWTAYCCYCC	TAAACYTCWGGRTGWCCRAARAAYCA
HS0157_Platyhelminthes	GTCCAGGCCTTCT	AGCCTAGCCAACT	GGWACWGGWTGAACWGTWTAYCCYCC	TAAACYTCWGGRTGWCCRAARAAYCA
HS0158_Ascidiacea	CTGAGGTGATCAG	TTCTCGGCCGCAT	GGWACWGGWTGAACWGTWTAYCCYCC	TAAACYTCWGGRTGWCCRAARAAYCA
HS0159_Mollusca	CTGACGTTCGGTA	CAATGTTAATGGT	GGWACWGGWTGAACWGTWTAYCCYCC	TAAACYTCWGGRTGWCCRAARAAYCA
HS0160_Ascidiacea	GACTAATGAGGAA	CCAGCCTGACGGT	GGWACWGGWTGAACWGTWTAYCCYCC	TAAACYTCWGGRTGWCCRAARAAYCA
HS0161_Arthropoda	CTCTAACCTATTA	GCACCAACGATTG	GGWACWGGWTGAACWGTWTAYCCYCC	TAAACYTCWGGRTGWCCRAARAAYCA
HS0162_Mollusca	AGCAAGTGGCTCT	TACGGACCGCTCA	GGWACWGGWTGAACWGTWTAYCCYCC	TAAACYTCWGGRTGWCCRAARAAYCA
HS0163_Ascidiacea	ATCGCTGCCTGGC	TCCACAGATACAG	GGWACWGGWTGAACWGTWTAYCCYCC	TAAACYTCWGGRTGWCCRAARAAYCA
HS0164_Mollusca	TCTATCTCTCGCT	GGTTCAATGACGC	GGWACWGGWTGAACWGTWTAYCCYCC	TAAACYTCWGGRTGWCCRAARAAYCA
HS0165_Ascidiacea	GTGACGCCGTATT	ATAATCGAGGCTT	GGWACWGGWTGAACWGTWTAYCCYCC	TAAACYTCWGGRTGWCCRAARAAYCA
HS0166_Echinodermata	AGTGTCCTGCTAG	TTGGCGGTAAGAA	GGWACWGGWTGAACWGTWTAYCCYCC	TAAACYTCWGGRTGWCCRAARAAYCA
HS0167_Ascidiacea	GAGGAGAGACACA	CTAGGATATAGTT	GGWACWGGWTGAACWGTWTAYCCYCC	TAAACYTCWGGRTGWCCRAARAAYCA
HS0168_Mollusca	TATCCGTAATCAT	CCGAAGCCGGTTC	GGWACWGGWTGAACWGTWTAYCCYCC	TAAACYTCWGGRTGWCCRAARAAYCA
HS0169_Ascidiacea	GCACCTTGACATA	TCTTATGCATAAC	GGWACWGGWTGAACWGTWTAYCCYCC	TAAACYTCWGGRTGWCCRAARAAYCA
HS0170_Mollusca	TCAAGTCACTAAT	TGGACGCTAGATC	GGWACWGGWTGAACWGTWTAYCCYCC	TAAACYTCWGGRTGWCCRAARAAYCA
HS0171_Mollusca	ATGCTTGCGACAG	TCGAGTTGTAACT	GGWACWGGWTGAACWGTWTAYCCYCC	TAAACYTCWGGRTGWCCRAARAAYCA
HS0172_Cnidaria	TGTGAAGTTGCCA	GGTTCCTGCACTT	GGWACWGGWTGAACWGTWTAYCCYCC	TAAACYTCWGGRTGWCCRAARAAYCA
HS0173_Cnidaria	TGCAGCAACCAGC	CTGAGTCAGAAGT	GGWACWGGWTGAACWGTWTAYCCYCC	TAAACYTCWGGRTGWCCRAARAAYCA
HS0174_Cnidaria	ATAAGCAATTCGA	ACTTGTGCACCTG	GGWACWGGWTGAACWGTWTAYCCYCC	TAAACYTCWGGRTGWCCRAARAAYCA
HS0175_Cnidaria	GCCGGTCCAAGTG	CTGTAGGCGAGGA	GGWACWGGWTGAACWGTWTAYCCYCC	TAAACYTCWGGRTGWCCRAARAAYCA
HS0176_Mollusca	TCCTGGAGGATAA	CCGAGCAGCTGTT	GGWACWGGWTGAACWGTWTAYCCYCC	TAAACYTCWGGRTGWCCRAARAAYCA
HS0177_Cnidaria	TAAGCGTGCTGAA	TTAGGTGTGGACC	GGWACWGGWTGAACWGTWTAYCCYCC	TAAACYTCWGGRTGWCCRAARAAYCA
HS0178_Cnidaria	ATGAAGACTACTG	AGTCTTCACCTCC	GGWACWGGWTGAACWGTWTAYCCYCC	TAAACYTCWGGRTGWCCRAARAAYCA
HS0179_Echinodermata	CAATCCTCAAGAG	TCGGTCTTAGACG	GGWACWGGWTGAACWGTWTAYCCYCC	TAAACYTCWGGRTGWCCRAARAAYCA
HS0180_Porifera	TTACCATTCCTCA	GTCCAACTTCAGT	GGWACWGGWTGAACWGTWTAYCCYCC	TAAACYTCWGGRTGWCCRAARAAYCA
IP0064_Mollusca	CTAATACACACCG	TTATGACCGTTGC	GGWACWGGWTGAACWGTWTAYCCYCC	TAAACYTCWGGRTGWCCRAARAAYCA
IP0144_Mollusca	ATCCGGTCGGAGA	ATCCGGTCGGAGA	GGWACWGGWTGAACWGTWTAYCCYCC	TAAACYTCWGGRTGWCCRAARAAYCA
IP0301_Mollusca	CATGCCTTGATAC	CATGCCTTGATAC	GGWACWGGWTGAACWGTWTAYCCYCC	TAAACYTCWGGRTGWCCRAARAAYCA
IP0435_Annelida	AGCGCTGGACCAA	CAAGATCGGTACC	GGWACWGGWTGAACWGTWTAYCCYCC	TAAACYTCWGGRTGWCCRAARAAYCA
IP0450_Arthropoda	CTGTCGAGGCGAC	CTGTCGAGGCGAC	GGWACWGGWTGAACWGTWTAYCCYCC	TAAACYTCWGGRTGWCCRAARAAYCA
IP0458_Actinopterygii	CGTTACTTAGGTC	CTGGTTGGCTATC	GGWACWGGWTGAACWGTWTAYCCYCC	TAAACYTCWGGRTGWCCRAARAAYCA
PCRN1	GTCCAGGCCTTCT	GTCCAGGCCTTCT	GGWACWGGWTGAACWGTWTAYCCYCC	TAAACYTCWGGRTGWCCRAARAAYCA
PCRN2	TGGACATGGCATT	TGGTGGTCATTCA	GGWACWGGWTGAACWGTWTAYCCYCC	TAAACYTCWGGRTGWCCRAARAAYCA
PCRN3	GTGATGGAGCGGT	TACGAACTATAGC	GGWACWGGWTGAACWGTWTAYCCYCC	TAAACYTCWGGRTGWCCRAARAAYCA
PCRN4	GGCGACTGTTCCT	GTCAGTTAACGAC	GGWACWGGWTGAACWGTWTAYCCYCC	TAAACYTCWGGRTGWCCRAARAAYCA
PCRN5	CCTGTACCATTGT	GGCTGTTACAACA	GGWACWGGWTGAACWGTWTAYCCYCC	TAAACYTCWGGRTGWCCRAARAAYCA
PCRN6	ACAACCATTGGCA	AGCCTAGCCAACT	GGWACWGGWTGAACWGTWTAYCCYCC	TAAACYTCWGGRTGWCCRAARAAYCA
PCRN7	GGCTGTTACAACA	GGTTCAATGACGC	GGWACWGGWTGAACWGTWTAYCCYCC	TAAACYTCWGGRTGWCCRAARAAYCA
PCRN8	AGCCTAGCCAACT	ATAATCGAGGCTT	GGWACWGGWTGAACWGTWTAYCCYCC	TAAACYTCWGGRTGWCCRAARAAYCA
PCRN9	TGGACATGGCATT	GATAGGCGCCTTG	GGWACWGGWTGAACWGTWTAYCCYCC	TAAACYTCWGGRTGWCCRAARAAYCA
