# Supplementary material for: Takeaways from Mobile DNA Barcoding with BentoLab and MinION
Source: Genes (Basel). 2020 Sep 24;11(10):1121. doi: 10.3390/genes11101121 (PMC7598690; doi:10.3390/genes11101121)
Supplement: Supplementary file 1 [file genes-11-01121-s001.zip › 20200923_Supplementary/SuppFileS3_illumina_refs.fasta]

>HS0001_Cnidaria_all;313;443
gcttagttcaatacaagcccattcggggggttcagttgacatggcaatatttagcttacatctaggaggtgtttcctctatattagcttccatcaatttcataactacaatactcaacatgagagctcccggaatgactatggacaaaatgcccttattcgtctgatcgatattagtcacggctgtgctattagttttatctcttccagtatttgcgggagctataactatgttactaacagacaggaatttcaatacttcattttttgatcctgcaggagggggagatcctattctatatcaacatttgttt
>HS0003_Mollusca_all;313;13680
tttagcaggtaatcttgcacatgctgggggatctgttgatcttgctattttttcactgcaccttgcaggtgtatcttctattttaggtgctgtaaattttattacaacaattattaatatacgatgacgaggtatacaatttgaacgacttccactatttgtttgatccgtgaaaattactgcaattcttcttctcctctctttgcctgttttagctggagctattacgatgctattaacggatcgaaattttaatacagccttttttgacccagcgggaggtggtgatcctattttatatcagcacctattt
>HS0005_Actinopterygii_all;313;3128
gaataggtgttggtatagaattgggtctcctccacctgcagggtcaaagaatgtggtatttaaatttcggtcggtgagaagcattgtaatgcccgcagcgaggacaggaagtgagaggaggaggaggacagcggtgattagaacggcccatacaaacaggggtgtctggtattgggagatagctggaggtttcatgttgatgatggttgtgataaagttgattgcccctagaattgaagaaatacctgccaaatgaagggaaaaaattgttaggtctacagatgctcccgcgtgagctaggttgcctgcaagg
>HS0006_Cnidaria_all;313;235
tctatccggcattcaaacgcactcgggcggggcggtcgatatggccatctttagccttcatttagcgggtgcgtcttctatattaggggcaatgaattttataacaaccatatttaatatgagagccccgggcttaacgatggatagactcccactatttgtgtggtctattttaatcactgcttttttattattactttccttaccagttttagcaggtggaataaccatgcttttaacagataggaattttaatacaactttctttgacccagcagggggtggagaccccattttattccaacatttattt
>HS0007_Platyhelminthes_all;313;1512
tttgtctagaaatttagctcatagaagtagaagagtagatatagctatcttttctttacatttagctggtgctagttctattttaggatctataaattttataagtactgtaggtaattctaataagggttccttgggttgggttcgtcattcattattgatttgagctatgattattactgcatatatgttggtattatctttacctgttttagcaggaggtattacaatgcttttaacagatcgtaaatttaatactactttctttgatccaggagggggaggagatcctatattattccaacatattttt
>HS0008_Platyhelminthes_all;313;168
tttatccggaggattagcacatagaagaggaagtgtagatatagctattttttcacttcatttagcaggtgctagttcaattttaggttctattaattttattagtaccgtaggaaatagaaataagggttcattaggatgggttcgacactctttattaatttgggctatgatgattactgcatatatgctagtattatctttaccagttttagcgggaggaattacaatgttattaacagaccgtaaatttaatacaaccttttttgatccaggtggaggaggtgatccaatattattccaacacattttt
>HS0009_Mollusca_all;313;2594
aaaaagatgttgatatagaataggatcaccacctcctgcagggtcaaaaaacctagtattgaaatttcggtctgttaaaagtatagtaattgcccctgctaacaccggaagtgatagaagtaaaagaaaagcagttactaacactgatcatacaaataatcttaaacgttctattgttattgcggtagaacgtatattaaaaatcgtagtaataaaattaatcgcccccaagagagaagaggcacccgctaaatgaagagaaaaaattgctagatccactgatgtccctccatgagcaacaggcccggaaaga
>HS0010_Actinopterygii_all;313;889
gaacaggtgttgatagagaattgggtctcctcctcctgcaggatcaaagaaggtagtgttaaggtttcgatctgtgaggagcattgtaattccggcagcaaggactgggagggagaggagcagaaggacagcggtcactaggactgatcagacgaataggggggtttgatattgtgaaattgcagggggcttcatgttaataattgttgtaataaaattgattgctccaagaattgaggagataccggccagatgaagggaaaagattgttaggtcaacagatgcacctgcgtgcgccagattaccggccaat
>HS0011_Mollusca_all;313;7652
tctaaggggacctattggtcatggaggggcgtccgtagacttggctattttttcgctccatttagcagggatatcatctattctaggtgcagtaaactttattactactatttttaatatacggtctccaggtataagaatagaacgattaagtttattcgtttggtccgtgctagtcactgcctttttattattattatcattacctgtattggctggtgctattactatacttcttactgatcgaaattttaacactagtttctttgacccggctgggggaggagatcctatcttataccaacatttattt
>HS0013_Ascidiacea_all;307;2425
cttatcttcaaggttggctcattcagatgcttgtgtggatttggctattttttctttgcatattgctagagcctcaagtattataagatcaattaattttattgtgactctaagtaacataggtaattgtaattactttacttatcctttgttttgttgagctatttttttcactgcagttttactagtattatctcttcctgttttagcagctgccattactatgcttcttcttgatcgtaaatttaatacgtctttttttgatcccttaggtggtagagatccagtactttttcaacatttgttt
>HS0014_Sipuncula_all;313;8220
tttatcgggagctctcgcgcatgctggtgcttcagtagacttagctattttttctcttcatttagcaggggtaagctctattctaggcgcactaaattttatttcgacagttactaacatacgcccaagaatactttcctgagaacgcattcctcttttcgtttgagctgcttttattactgtgattctattactccttgcccttcctgttttagctggtgctattactatacttttaacagaccggaatttgaacactgccttttttgacccgggaggggggggagaccctatcctttttagtcatcttttc
>HS0016_Annelida_all;313;9788
cttagcaggtaatgtagctcacagaggaccttcagtagaccttgcaattttctcacttcacacagccggagtgtcatcaattcttggcgcaatcaactttattgtcactataataaatatacgtcctaacggatacacagccgcacgaataccattatttgtatgatctgtattagttactgcattccttttagtactttctcttcctgttttagccgccggcttaactatattattaactgaccgaaactttaatacaacatttttcgaccctgtaggcggaggagacccagttctttatatacatatcttt
>HS0017_Actinopterygii_all;313;2368
gaaaaggtgttggtaaaggattgggtctcctccccccgcagggtcaaagaatgtggtgtttaggtttcggtctgttagaagcatagtaattcctgcggctaagactggaagggacaggagaagaagaacagcagtaattagtacagctcagacaaacaggggggtctgatactgggtcatggcggggggttttatattaatgatggtggtaataaagttgattgctccgaggattgatgaaattcctgctaggtggagggaaaaaatggttaggtctactgaagctcccgcgtgagccagattaccggatagt
>HS0018_Actinopterygii_all;313;1918
gaaaagatgctggtaaaggattgggtcccctccccctgcagggtcgaagaaggtggtgttaaggtttcggtctgtcagaagcatagtaatccctgcagctaaaactgggagagacaggagaaggaggacagcagtgattaggactgcccagacgaataggggggtttgatactgggttatagcggggggtttcatgttaataatagtggtaataaagttgattgctcctaggattgatgaaatccctgctaagtgaagggaaaaaatggtcaggtctactgaagcccctgcgtgggccagattgccggataat
>HS0020_Cnidaria_all;312;4460
ttatcgggaccacaagctcattctggaggttctgtagatatggctatatttagtttacattgtgcaggagcttcatcaataatgggtgctataaactttataacaactattctaaacatgagagctcccggaatgtctatggataaaatgcccttatttgtttgatcagtattaataacagcacttttattattattatcattacctgtgttagctggagctataaccatgttactaacagataggaattttaatacaacattctttgatccagcaggtggaggagatcccattttatttcagcatttattt
>HS0021_Cnidaria_all;313;2543
tttgtccggaattcaagcacactcaggcggatctgttgacatggccattttcagccttcatttagcaggcgcttcttctatcttgggggccatcaattttataactactatttttaatatgaggtctccagggaaaaaatgagagaagctacctttatttgtctgatctattttaataactgcatttctattacttttatctctgcctgttctagcaggcgcgattactatgcttttaacagatagaaattttaatactaccttttttgacccagcaggtggaggagatcctattttatttcaacatttattt
>HS0022_Cnidaria_all;313;2865
tctttctggtattcaaacgcactcgggaggggcggtcgacatggccatctttagccttcatttagcgggtgcgtcttctatattaggggcaatgaattttataacaaccatatttaatatgagagccccgggattaacgatggatagactcccattatttgtgtggtccattttaatcactgcctttttattattactttccctaccagttttagcgggtggaataaccatgcttttaacagataggaattttaatacaactttctttgacccagcagggggtggagaccccatcttattccaacatttattt
>HS0023_Echinodermata_all;313;1688
gctatcaagtggcctagcccacgcaggggggtctgttgacctggccatattttccctccacttagcgggagcctcatcaatccttgcatccataaaattcataacaacagtaataaaaatgcggacccccgggatatccttcgaccgactaccactattcgtgtggtccgtattcgtaacagcattcctactcctcctatcactcccagtcctagccggagcaataacaatgctccttaccgaccgaaaaattaataccacattcttcgaccccgccggagggggggacccaattctatttcaacacctattc
>HS0024_Echinodermata_all;313;1768
gctatcaagtggcctagcccacgcaggggggtctgttgacctggccatattttccctccacttagcgggagcctcatcaatccttgcatccataaaatttataacaacagtaataaaaatgcggacccccgggatatccttcgaccgactaccactattcgtgtggtccgtattcgtaacagcattcctactcctcctatcactcccagtcctagccggagcaataacaatgctccttaccgaccgaaaaattaaaaccacattcttcgaccccgccggagggggggacccaattctatttcaacacctattc
>HS0025_Echinodermata_all;313;389
gctatcaagtggcctagcccacgcaggggggtctgttgacctggccatattttccctccacttagcgggagcctcatcaatccttgcatccataaaatttataacaacagtaataaaaatgcggacccccgggatatccttcgaccgactaccactattcgtgtggtccgtattcgtaacagcattcctactcctcctatcactcccagtcctagccggagcaataacaatgctccttaccgaccgaaaaattaaaaccacattcttcgaccccgccggagggggggacccaattctatttcaacacctattc
>HS0026_Echinodermata_all;313;1135
actatcgagcggcctagcccatgcaggggggtctgttgacctagccatattctccttacacttagcaggggcctcatcaatccttgcatccataaaattcataaccacggtaataaaaatgcggacgccaggcatctcctttgaccggctgccactgttcgtgtgatcagtattcgtaacagcattcctactcctgctatcactcccagtcctggcaggagcaataacaatgctactcaccgaccgaaaagtaaaaacgacattcttcgaccccgctggaggaggggaccccattctatttcaacacctgttt
>HS0030_Mollusca_all;313;1404
aaacaaatgttgatataaaataggatctccacctcccgcaggatcaaaaaatgcagtattaaaatttcgatcagttaaaagtatagtaatagctccagctaaaacaggcaaagataaaagcaataagatagcagtaatttttacagatcaaacaaataaaggtaaccgttcaaattgtatccctcgtcatcgtatattaataatagtagtaataaaatttgcagcacctaaaattgaagaagcacctgctaaatgaagagaaaaaatcgctaaatctacagaaccaccagcatgagctaaattaccagataat
>HS0031_Actinopterygii_all;313;3958
gaataggtgttggtaaagaatggggtctcctccaccggcagggtcgaagaatgttgtgtttagatttcgatctgtaagaagcattgtgatgccagcggcaagtacgggcagagaaagaagaagtaatacagcggtaattaaaactgctcatacaaagagtggtgtttgatactgtgagatggctggaggcttcatatttaggattgttgtaataaaattaatggcccccaggattgaagagatccctgctaagtggagggagaaaattgttagatcaactgatgctcctgcatgtgctaagttgcctgctaga
>HS0032_Actinopterygii_all;313;5868
gaaaaggtgttgataaagaatagggtctcctccacctgccgggtcaaagaaagtggtatttaggttacgatctgtaagtagcatagtaataccagcggctaaaacaggtaaagataaaaggaggagaacagctgtaattaacactgcccacacaaataaaggagtttgatattgagtaaggacaggaggtttcatattagtaatagtagtaatgaagttaatggcccctagaatagatgaaacccctgcaagatgaagggaaaaaatagttaaatctactgatgcacctgcatgtgctaagttgcttgataga
>HS0033_Mollusca_all;313;11907
tttaagggggcctattggtcacgggggtgcttctgttgatttggctatcttttccttacatctagctggtatgtcttctattttaggagcaattaattttattacaactatttttaatatgcgttcaccaggtataacttttgagcgtttaaatttatttgtttgatcagttctggtcactgctttcttactattgttatctcttccagtgttggccggggggattactatactcttaacggatcgaaattttaacactagtttttttgatcctgctggaggaggtgatcctattctataccaacatctattc
>HS0034_Mollusca_all;313;1535
attaaggggtcctattggtcacgggggtgtgtcagtagacttggcaattttttcactgcaccttgcaggtatgtcttctattctgggtgcagtaaactttattacaactatttttaatatacgatctccgggaataagaatggagcgattaagtttatttgtttgatcagtgttggtaactgcctttctgctccttctatcgttacctgtgctggctggagcaattacaatgcttttgacggatcgtaactttaatactagttttttcgatcctgctggaggtggcgaccctatcttataccaacatttgttt
>HS0036_Mollusca_all;313;5757
aaaaagatgctgatacaagataggatcaccacctcctgctggatcaaagaaagcagtattgaaatttcgatcagttaaaagtatagtaatagcccctgccaaaacaggtaaagataaaagaagtaaaatagccgtgatctttaccgatcacacaaataatgaaagacgctcaaatttcattccttgtcaccgtatattaataattgtggtaataaaatttacagcccctaaaatagaagatactccagcaaggtgtaaagaaaaaattgcaagatctacagaaccaccagcatgagctagatttcctgcaaga
>HS0037_Echinodermata_all;311;233
tctccagaaacatagcccatgcaggaggttccgttgacctagccattttttcacttcacctagcaggagcttcctcaatcctagcctccataaattttataactaccattataaacatgcgaaccccaggagtaacatttgaccgtcttccactatttgtctgatccgtatttataacagcctttcttcttttgttaagacttccagtattagccggagctataactatgctattaacagaccgtaacataaaaacaacgttttttgacccagcaggaggaggagaccctattctttttcaacacctgttc
>HS0038_Arthropoda_all;313;3597
aaataggtgttgataaaggacaggatcacctccacctgctgggtcaaaaaatgaagtgtttaagttacggtcggtaaggagtatagtgatggcacctgctaagactggcagggagaggagcaggagaatagcagtaataaacactgctcatacaaataagggtatttggtctatggttattccgaaagagcgtatattaataactgtggttataaaatttactgctcctaaaatggaggacacacctgctaaatggagagagaagatgcctatatcaactgaagcccctgcgtgggcgatagcagcggctagg
>HS0043_Arthropoda_all;313;33795
gaataaatgttggtatagaattggatcaccccctcctgctggatcgaagaaggctgtattcaggtttcggtcagttagtaatatagtaattgctccggctaatacaggtaaccttagtaatagtaagatggctgttaggaatacagcccaaacgaataatggtatacgatctatagttattccggttgttcgtatattaataactgtagttatgaagtttacagctcctaaaatggaggagacgcctgctaggtgcagtctgaaaattccaaggtctactgatgctcccgcgtgagcgatacctgcagaaagt
>HS0044_Arthropoda_all;313;3164
actttctgcaggtatcgctcacgcgggagcatcagtagaccttggaattttcagactgcacctagcaggcgtttcctctattttaggagctgtaaacttcataactacagttattaatatacgaacaaccggaataactatagatcgtataccattattcgtttgggctgtattcctaacagccatcttactattactaaggttacctgtattagccggagcaattactatattactaaccgaccgaaacctgaatacagccttcttcgatccagcaggagggggtgatccaattctataccaacatttattc
>HS0046_Mollusca_all;313;4191
tttagctggaaatttagctcacgctggaggatcagttgatctagctattttttctttacacttagctggtgtttcttccattttaggtgcagtaaactttattactacaattattaatatacggtgacgagggatacaatttgaacgtcttcctctttttgtgtgatcagtaaaaattactgctgtacttctattactctctttacctgttttagccggggctattacgatgctcttgacagatcgaaattttaatactgcattttttgatcctgctggaggaggtgatcctattctatatcaacacctattt
>HS0048_Mollusca_all;313;3839
actggctgggaatctagcccatgccggaggatcagttgatttagctattttttcattgcacctagctggtgtttcttctattttaggagctgtaaattttattacaacaatcattaacatacgatgacgtggaatgcagtttgagcgacttcctctctttgtttgatctgtgaagattactgcggttctccttcttttatccttaccggttttagcaggagctattactatgcttttaacagatcgaaattttaacacagccttctttgatcctgctgggggtggagaccctattttataccagcaccttttt
>HS0049_Mollusca_all;313;4202
actggctgggaatctagcccatgccggaggatcagttgatttagctattttttcattgcacctagctggtgtttcttctattttaggagctgtaaattttattacaacaatcattaacatacgatgacgtggaatgcagtttgagcgacttcctctctttgtttgatctgtgaagattactgcggttctccttcttttatccctaccggttttagcaggagctattactatacttttaacagatcgaaactttaacacagccttctttgatcctgctgggggtggagaccctattttataccagcaccttttt
>HS0050_Porifera_all;313;20276
attatcaagcatacaaacacactctggaggttcagtagacatggcaatatttagccttcacttagctggaatttcctctatattaagttccataaattttataaccacaattttaaatatgagagcaccaggaatgaccatggatagattaccgttatttgtatgatccattttattaacaacaatattattagtattagctttaccggttttagccggagcaattactatgcttttaaccgatagaaattttaacacaacattttttgacccagcgggtggaggagacccaattttatatcaacacttattt
>HS0052_Mollusca_all;313;1723
tttagcaggaaatcttgcacatgcaggaggatctgttgacctagctattttttcattacatcttgcaggtgtttcttctattttaggtgcagtaaattttattacaactattattaatatacgatgacgaggaatgcagtttgaacggctccctctctttgtttggtctgtaaaaattactgccattcttcttcttctttcattacctgtgctagcaggagccattacgatattgctaacggatcgaaattttaatactgctttctttgaccctgcgggaggtggagatcctattttatatcaacatctattt
>HS0053_Cnidaria_all;313;1061
tctatccggcattcaaacgcactcgggaggggcggtcgacatggccatctttagccttcatttagcgggtgcgtcttctatattaggggcaatgaattttataacaaccatatttaatatgagagccccgggattaacgatggatagacttccgctatttgtgtggtctattttaattactgcctttttattattactttccctaccagtcttagcgggtggaataaccatgcttttaacagataggaattttaatacaactttctttgacccagcagggggtggagatcccattttattccaacatttattt
>HS0059_Cnidaria_all;313;3579
tctatcaggtcctcagactcattctggagggtctgttgacttagctatatttagtttacactgtgcaggtgcttcctcaattatgggagctataaattttattactactatttttaatatgagagcccctgggctaactatggataagttacccttatttgtatgatcagtattaattacagcattcttattgttattatcgttgccagttttagccggagctataacaatgcttttaaccgatagaaattttaataccactttctttgacccagctggaggaggtgatccagttttatatcaacatttgttc
>HS0060_Platyhelminthes_all;313;3072
aaaaatatgttggaataaaattggatctccccctcctcctggatcgaagaaggttgtattaaattttcggtcagttaataacattgttatacctcctgctaatactggcagagctaaaactagcatataagctgttataatcattgctcaaattaataaagaatgtcgtactcaccctaaagaacccttattagaattaccaactgtactaataaaatttatagaacctaaaatagaactagcacctgctaaatgtagtgagaaaatagcaatatctactcttcccctactatgagcaagattacttgataaa
>HS0061_Platyhelminthes_all;313;862
tttatcaaggaatcttgctcatagtaggggaagagtagatattgctattttctcactacatttagcaggtgctagttctattttaggttctataaattttattagtacagttggtaattctaataagggttctttagggtgagtacgacattctttattaatttgagcaatgattataacagcttatatgctagttttagctctgccagtattagcaggaggtataacaatgttattaactgaccgaaaatttaatacaaccttcttcgatccaggaggagggggagatccaattttattccaacatattttt
>HS0062_Mollusca_all;313;2211
tttatctggtcctgttgcacatggaggggcttctgtagatttggctattttttctcttcatttggcaggggcttcttcacttttaggggcaattaatttcattactactattttcaatatgcgttcttctgctataactttagagcgtttaagtttatttgtttgatctgttctggtaacagctttcttattacttttatctcttcctgttttagctggagctattactatgttgttaactgatcggaactttaatactaggttttttgacccagctggtggtggagacccaattttgtatcaacacttgttt
>HS0063_Actinopterygii_all;313;3572
gaacaggtgttgatacaggattgggtctccaccccctgctgggtcaaagaaggttgtgtttaggtttcggtctgttagtagcatggtaatgccggcggctaggactgggagggagagaagcagtaggacggcggtgattagtacggcccacacgaaaagaggggtttgatactgcgagacagcaggggacttcatgttgataatagtggtgatgaagttgattgcgcccagaattgacgagatacctgcgagatgcagagagaagatcgttaggtctacagaggctccggcgtgtgcgaggttgccggcaaga
>HS0064_Actinopterygii_all;313;6071
tcttgccggcaacctcgcacacgccggagcctctgtagacctaacgatcttctctctgcatctcgcaggtatctcgtcaattctgggcgcaatcaacttcatcaccactattatcaacatgaagtcccctgctgtctcgcagtatcaaacccctcttttcgtgtgggccgtactaatcaccgccgtcctactgcttctctccctcccagtcctagccgccggcattaccatgctactaacagaccgaaacctaaacacaaccttctttgacccagcagggggtggagacccaatcctgtatcaacacctgttc
>HS0065_Mollusca_all;313;3263
aaacaagtgttgatataaaataggatcccctccaccagcaggatcaaaaaaagacgtattgaaatttcgatcagttaaaagcatagtaatagccccagccaaaacaggtaaagacaacaataacaaaatagcagtaatcttaacagatcacacaaataaaggtaaccgctcaaatgttatcccctgtcaccgcatattaattacagtggtaataaaatttacagcccctaaaatagaagaaataccagctaagtgtaaagaaaaaatagctaaatcaacagaacccccagcatgagccaagtttctagataac
>HS0066_Mollusca_all;313;6519
gaataagtgttggtataaaattgggtctcctccaccggctggatcaaaaaaccttgtattaaagtttcgatctgttaaaagtattgtaattgctccagctaacactggaagggaaagcaacaacaagaaagcagtaactaacacagatcaaacaaataatcttaaacgttccattgttatcgcaggggatcgcatattaaaaatagtagtaataaaattaattgctccaagtaaagaagaggctcctgccaaatgtaaagaaaaaatagcaaggtcaactgaggttccaccatgacctattggcccagataaa
>HS0067_Mollusca_all;313;5804
gaataagtgttggtataaaattgggtctcccccaccggctggatcaaaaaatcttgtattaaagtttcgatctgttaaaagtattgtaattgctccagctaacactggaagggaaagcaacaacaagaaagcagtaactaacacagatcaaacaaataatcttaaacgttccattgttatcgcaggggatcgcatattaaaaatagtagtaataaaattaattgctccaagtaaagaagaggctcctgccaaatgtaaagaaaaaatagcaagatcaactgaggttccaccatgacctattggcccagataaa
>HS0068_Annelida_all;313;1412
tttatctgggattgagtaccacaaaactccagctgttgacatggggatttttagtctacatacagcgggggcggggaggttatttagatcgattaattttattactactttgttatgtgtgcgtataaagaagtatcgtctggatcggttatatattttttgttggagaatgttgattacagcggcgttgttattggccagggttccagtgttagctggggctttaactatgcttttaatagatcggcacataaatactacgttttttgatcccttggggggaggggatcctgttttgtttatacatcttttt
>HS0069_Platyhelminthes_all;313;794
tttatctagaaaattggcacataggagtggtagattggatatagctatattttctttacatttggctggtgctagttctattttaggttctataaattttattagtacagtaggtaattctaataagggttctttaggttggattcgtcattctttattaatatgggcaatgattattactgcttatatgttagtgttggcgttacctgttttagctggggggataactatgttattgactgatcgaaaatttaatactactttttttgatccgggaggaggaggagatcctattctttttcagcatatattt
>HS0070_Arthropoda_all;313;12390
tctcgctgccgctattgcccatgcaggggcttctgttgacttaggaatcttttctcttcacctagcaggagtctcatcaattctgggagcagttaattttataacaaccgttattaatatacgttcatttggaataactttagatcaaataccactatttgtctgagctgtctttattacagcaattttattattactttctctcccagttttagcaggagctattactatactcctaactgatcgaaacttaaatacttcattctttgacccagccggaggaggagatccaatcctttaccaacacttattt
>HS0071_Echinodermata_all;313;10937
actatctggtccaacagcccacagaggtggttcagtagacttagctattttttccctacatttggcaggagcctcatcaattatggcttcaattaaatttataacaactgtactaaacatgcgtgcacctggtatgaccatggaccgccttcctctctttgtctgatcaatttttctgacaactattttacttcttctttcacttccggttctagcaggggcaataactatgttactaacagaccggaacataaaaacaacattttttgaccctactggaggaggagacccgattctcttccaacacctgttc
>HS0072_Cnidaria_all;313;8842
actagcaagcattcaagcccattcagggggagcagtggatatggctatatttagtcttcatctagctggtatatcttccattttaagttctatcaattttataactactataattaatatgagggttcctggtatgaatatgcatagattacctctattcgtatggtctgtattagttactactatactgttattattatctttaccagtgttagctggtgcaattacaatgttattaacagatagaaattttaatacaacattctttgaccctgcgggaggaggagatcctattctattccagcacttattc
>HS0073_Platyhelminthes_all;313;236
tttgtctagaaatttagctcatagaagtagaagagtagatatagctatcttttctttacatttagctggtgctagttctattttaggatctataaattttataagtactgtaggtaattctaataagggttccttgggttgggttcgtcattcattattgatttgagctatgattattactgcatatatgttggtattatctttacctgttttagcaggaggtattacaatgcttttaacagatcgtaaatttaatactactttctttgatccaggagggggaggagatcctatattattccaacatattttt
>HS0074_Mollusca_all;313;7006
tttagcaggaaatcttgcacatgcaggaggatctgttgacctagctattttttcattacatcttgcaggtgtttcttctattttaggtgcagtaaattttattacaactattattaatatacgatgacgaggaatgcagtttgaacggcttcctctctttgtttggtctgtaaaaattactgccattcttcttcttctttcattacctgtgctagcaggagccattacgatattgctaacggatcgaaattttaatactgctttctttgaccctgcgggaggtggagatcctattttatatcaacatctattt
>HS0075_Annelida_all;313;1372
gaaaagatgttgataaagaattgggtctcctcctccagcagggtcaaagaaggccgtgtttaggttacggtcagttaggagtattgtgatggcgcccgctaaaacgggaagggatagaagtaatagaatagcggtaattttagcagatcatacaaataaaggaactcgctctaatcgtaggcctttatggcgtatgttgattactgtggtgatgaagtttaacgcacctagaattgatgaaactccagcaatgtggagtgaaaaaatagcaaggtcgacagaaggaccagcgtgagcaatatttctggcaaga
>HS0076_Annelida_all;313;5616
gaataagtgttggtaaaggacggggtcaccaccgccagctggatcaaaaaaagcagtgttaaggttacggtcagtgagaagtatagtaatagcacctgccaggactgggagcgatagaaggagaagaatggctgtgattttagcagctcatacaaatagtggaactcgttcaagacgtaggcctttataacgtatgttaatcactgttgtgatgaagtttaaagcacctaggattgaggatactcctgcaatatgaagggagaaaattgccaggtctacagagggtccggcgtgggcaatattagaggcaagg
>HS0079_Cnidaria_all;313;354
tttgtccggaattcaagcacactcaggcggatctgttgacatggccattttcagccttcatttagcaggcgcttcttctatcttgggggccatcaattttataactactatttttaatatgaggtctccagggaaaaaatgagagaagctacctttatttgtctgatctattttaataactgcatttctattacttttatctctgcctgttctagcaggcgcgattactatgcttttaacagatagaaattttaatactaccttttttgacccagcaggtggaggagatcctattttatttcaacatttattt
>HS0080_Cnidaria_all;313;1746
tttatccggcattcaaacgcactcgggcggggcggtcgatatggccatctttagccttcatttagcgggtgcgtcttctatattaggggcaatgaattttataacaaccatatttaatatgagagccccgggcttaacgatggatagactcccactatttgtgtggtctattttaatcactgcctttttattattactttccttaccagttttagcaggtggaataaccatgcttttaacagataggaattttaatacaactttctttgacccagcagggggtggagaccccattttattccaacatttattt
>HS0081_Cnidaria_all;313;1243
tttatcaggacctcaaactcattcaggaggttcagtagatatggctatatttagtttacattgtgcaggtgcttcatcgataatgggagctattaacttcattactactatttttaatatgagagctcctgggttaactatggataaactaccactgttcgtctgatctgtattgattacagctttcttattacttttatctttgcccgtattagcaggcgctatcacgatgctattaacagacagaaactttaatacaactttcttcgacccagctggaggaggtgatccagttttatatcagcatttattc
>HS0086_Actinopterygii_all;313;1796
attggccggaaacttagcccacgcaggtgcatccgttgacctaactattttctcccttcacttagcaggcgtttcatcaattcttggagccatcaattttatcacaaccattattaatatgaaaccccctgcaatttcccaatatcagacacccctatttgtctgagcggtcctaatcactgcagttctccttcttctttctctccctgttctagccgctggcatcaccatgctactaacagaccgaaacctaaatactaccttctttgatcctgccggaggaggagacccgatcctttaccaacacctcttt
>HS0087_Arthropoda_all;313;2202
tcttagaggggctatcgcccatagtggtggtgctgtagatttagctattttttctttacatcttgctggtgcaagctccattttaggcgctattaactttatctctacagttattaatatacgagcagaaaacatatacatagaccgcgtacctctgtttgtttgatccgtttttatcactgctattcttttattgttatctttacctgtattagctggggctatcaccatattattaacagatcgtaatttaaacacatctttctttgacccattaggaggaggagatcctatcttataccaacacttattt
>HS0088_Actinopterygii_all;313;3328
attggccggaaacttagcccacgcaggtgcatccgttgacctaactattttctcccttcacttagcaggcgtttcatcaattcttggagccatcaattttatcacaaccattattaatatgaaaccccctgcaatttcccaatatcagacacccctatttgtctgagcggtcctaatcactgcagttctccttcttctttctctccctgttctagccgctggcatcaccatgctactaacagaccgaaacctaaatactaccttctttgatcctgccggaggaggagacccgatcctttaccaacacctcttt
>HS0089_Arthropoda_all;313;3344
aaataaatgttgataaaggacagggtctccccctcctgcaggatcgaaaaaagatgtattaaggtttcgatctgtaagaagtattgtaatagctcctgctaaaactggtaaggacagtagtagtaaaatggcagtaataaatactgctcatacaaataaaggtatttgatcgatagttatacctgcagatcgtatattaataacagtagttataaagttaacagcgcctaaaattgatgatacaccagctaaatgtaaagaaaaaattcccatatcaacagaagctcctgcatgagcaattgctctagcaaga
>HS0090_Arthropoda_all;313;6321
gaataaatgttggtaaagaactggatcccctccaccagctggatcgaagaaagatgtgtttagatttcgatcagtaagaagtattgtaattgcaccagcaagaacaggtagggataaaagaagtaaaattgcggtaatgaaaactgctcaaacaaatagtggtatttggtctatggttataccgaaggatcgtatattaataacggtagttataaagtttacggctcctaagatagaggagactcctgctaaatgaagagaaaaaattcctatatccactgaggcccctgcgtgggcgatagcggctgcaagt
>HS0091_Arthropoda_all;313;1377
ccttgcttccgccattgcccacgcaggtgcttctgttgacctaggaattttctctcttcatctagcaggtgtatcatctattttaggagctgtaaactttataacaactattattaatatgcggccttcaggaataactatagaccaaataccattattcgtatgagctgtatttattactgctatcctgcttcttttatcccttcctgttctagcaggagccattactatgcttcttacagaccgaaatctaaatacctctttttttgaccccgcaggagggggagacccaattctttaccaacatctcttc
>HS0092_Arthropoda_all;313;13542
aaataaatgttggtatagaacagggtctcctcctccagcagggtcaaagaaggatgtattcaaattacggtcagttaaaagtatagtgatggcgcctgctaggactgggagagataagaggaggaggattgctgtaataaatactgctcatacaaataagggtatttgatctatagttataccgaatgatcgcatgttaattactgtggttataaaattaactgctcctaagattgatgatacacctgccaagtgaagggaaaagattcctatatcaacggatgcaccagcgtgggcaatagctgcagctaat
>HS0094_Platyhelminthes_all;313;6853
tttatcaaggaatttagctcatagcagaagaagagttgatattgccattttttctttacatttagcaggtgctagatctattttaggttctataaattttataagaactgtaggaaattctaataagggttctttaggttgagttcgacattcattactgatttgagctatgattataacagcatatatgttagtattatcattaccagttttagcaggtggtattaccatgttattaactgatcgaaactttaatacaactttctttgatccaggtggtggtggtgatccaatattattccaacacatattc
>HS0095_Platyhelminthes_all;313;536
tttatcaaggaatttagctcatagcagaagaagagttgatattgccattttttctttacatttagcaggtgctagatctattttaggttctataaattttataagaactgtaggaaattctaataagggttctttaggttgagttcgacattcattactaatttgagctatgattataacagcatatatgttagtattatcattaccagttttagcaggtggtattaccatgttattaactgatcgaaactttaatacaactttctttgatccaggtggtggtggtgatccaatattattccaacacatattc
>HS0096_Arthropoda_all;313;3812
aaataagtgttgataaagaatagggtcacctcctccagctgggtcaaaaaatgaggtatttaaatttcgatcagttagaagcatagtgatagctcctgctagaactggtaaagatagaagtaaaagaattgcagtaataaacactgctcaaacaaacagtggtatttgatctaaagttattccaaatgatcgtatgttgataacagttgttataaagtttaccgctcctagaatagatgaaacacccgctaagtgaagggaaaaaattcctagatctacagaggcacctgcgtgagcaatagcagccgcaaga
>HS0097_Mollusca_all;313;5627
gaacaagtgttgatataaaatcggatcccctccccctgccgggtcaaagaaacttgtattaaaatttcgatctgttaacaacatagtaatagctccagccaacactggtaaagaaagcaacagtaaaaaagccgtcaccaacactgatcacacaaataatcttaaacgttccatagtcattgcaggagaacgtatgttaaaaatagttgtaatgaaatttacagcacctaatagagaagaagcacccgctaaatgtagagagaaaatggccaaatctaccgatgttcctccatgagcaataggtcccgaaagg
>HS0098_Arthropoda_all;313;5864
tcttgcggctgctattgctcacgcaggtgcctctgtagatctaggaattttttcccttcacttagcgggtgtttcatctattctaggagcggtaaactttataacaactgttatcaacatacgatcatttggaataactttagatcaaataccactgtttgtttgagcagtgtttattactgcaattcttttacttctatctttaccagttctagcaggagctatcactatgcttctaactgatcgaaatttaaatacctcattttttgacccagctggaggaggtgaccctattctttatcaacacttattt
>HS0099_Annelida_all;313;673
gctttctagaaatgtgggtcattcaggaaggtgtgtggatttagttattttttcacttcatttagcgggggcttcttctattatgggggctatcaattttattacaacaattattaatttacgtcccaaagtgatgaaagctgaacgaattcctttatttgtgtgggcagtggctattactgttgtgttgttgttgttatcattaccggtattggctgcggcgattactatgcttttaactgatcgtaatttaaatactaggttttttgatcctgctggagggggggatcctattttattccaacatttattt
>HS0100_Ascidiacea_all;313;2524
cttatcatcttatttagctcactcttctccagcagtggatatgggtattttttctcttcatttagctaggatttctagtattttaagatctatgaattttttagttactttgaataatataaatgtaaaaaacataagatttttttcatattctttattttgttgggcagttttagttacaacaattttattggttttttctctaccagtattggcagcggcaattactatattactctttgatcgtaatttaaatacaacattttttgatccatcaagaggtagagaccctgttttatttcaacatcttttt
>HS0101_Hemichordata_all;313;2363
gaagaggtgctggtatagaatggggtctcctcctcctgctgggtcaaagaatgaggtgtttagattacggtccgttagaagcatagtgattgctccggctaggactggtagggagagaaggaggaggataactgtgatgaagactgaccaaacaaatagtgggagtcggtcaaatcggacccctggggctcgcatgtttatgacggtagtcatgaagttgatcgcgcccagaatagaggagatacctgcaaggtgtagtgaaaaaatggccaggtcaacagagcctcctgcgtgggccatgttcccagcgagg
>HS0102_Echinodermata_all;313;6405
aaataaatgctgaaatagtattgggtctcctcctcctgctgggtcaaagaatgtggtattaatattacggtcggttagtagcattgtaattgctcctgctagaactggtagagaaagaaggagaagaaatgctgttacgaatactgatcaaacgaataatggtagtcggtcaaatgacattccgggggttcgcatttttataattgttgttatgaagttaattgatgcaaggattgatgaagctccagctaagtggagtgaaaaaattgctaaatctacagatccccctgcatgggctattttactagagaga
>HS0103_Echinodermata_all;313;5899
aaataaatgctgaaatagtattgggtctcctcctcctgctgggtcaaagaatgtggtattaatattacggtcggttagtagcattgtaattgctcctgctagaactggtagagaaagaaggagaagaaatgctgttacgaatactgatcaaacgaataatggtagtcggtcaaatgacattccgggggttcgcatttttataattgttgttatgaagttaattgatgcaaggattgatgaagctccagctaagtggagtgaaaaaattgctaaatctacagatcctcctgcatgggctattttactagagaga
>HS0104_Echinodermata_all;313;5769
aaataaatgctgaaatagtattgggtctcctcctcctgctgggtcaaagaatgtggtattaatattacggtcggttagtagcattgtaattgctcctgctagaactggtagagaaagaaggagaagaaatgctgttacgaatactgatcaaacgaataatggtagtcggtcaaatgacattccgggggttcgcatttttataattgttgttatgaagttaattgatgcaaggattgatgaagctccagctaagtggagtgaaaaaattgctaaatctacagatcctcctgcatgggctattttgctagagaga
>HS0105_Echinodermata_all;313;4663
tctctctagtaaaatagcccatgcaggaggatctgtagatttagcaattttttcactccacttagctggagcttcatcaatccttgcatcaattaacttcataacaacaattataaaaatgcgaacccccggaatgtcatttgaccgactaccattattcgtttgatcagtattcgtaacagcatttcttctacttctttctctaccagttctagcaggagcaattacaatgctactaaccgaccgtaatattaataccacattctttgacccagcaggagggggagacccaatactatttcagcatttattt
>HS0106_Echinodermata_all;313;5294
tctctctagtaaaatagcccatgcaggaggatctgtagatttagcaattttttcactccacttagctggagcttcatcaatccttgcatcaattaacttcataacaacaattataaaaatgcgaacccccggaatgtcatttgaccgactaccattattcgtttgatcagtattcgtaacagcatttcttctccttctttctctaccagttctagcaggagcaattacaatgctactaaccgaccgtaatattaataccacattctttgacccagcaggagggggagacccaatactatttcagcatttattt
>HS0107_Echinodermata_all;313;4490
gaataagtgttggaataaaattgggtctcctcctccagctgggtcaaagaaggtagtgttaatgtttcggtctgttagtagcattgtgattgcacctgcaagtacaggaagagaaagaaggagaaggaatgctgttacaaatactgatcagacaaatagtggtaagcggtcaaaagacattccaggagttcgcattttaataattgttgttatgaagtttatggatgctaagattgatgaggcacctgctaggtgaagtgagaagatggcaagatctactgatcctccggcatgagctattttactagatagt
>HS0108_Echinodermata_all;313;5870
gaataagtgttggaataaaattgggtctcctcctccagctgggtcaaagaaggtagtgttaatgtttcggtctgttagtagcattgtgattgcacctgcaagtacaggaagagaaagaaggagaaggaatgctgttacaaatactgatcacacaaatagtggtaagcggtcaaaagacattccaggagttcgcattttaataattgttgttatgaagtttatggatgctaagattgatgaggcacctgctaggtgaagtgagaagatggcaagatctactgatcctccggcatgagctattttactagatagt
>HS0109_Echinodermata_all;313;2984
gaataagtgttggaataaaattgggtctcctcctccagctgggtcaaagaaggtagtgttaatgtttcggtctgttagtagcattgtgattgcacctgcaagtacaggaagagaaagaaggagaaggaatgctgttacaaatactgatcagacaaatagtggtaagcggtcaaaagacattccaggagttcgcattttaataattgttgttatgaagtttatggatgctaagattgatgaggcacctgctaggtgaagtgagaagatggcaagatctactgatcctccggcatgagctattttactagatagt
>HS0110_Annelida_all;313;18520
tttatcaagaaacattgctcacgcaggcccttctgtcgatttggctattttctctctccacattgctggggtatcttctattctcgcttcggttaattttatttctactgtaatcaatatgcgaactaaagcttatcgattagaaatagtgcctctatttgtttgatcaattaaaatcactgctatccttcttctactttccttgcctgttctcgcaggagctattacaatacttctaactgaccgtaacctaaatactgcatttttcgacccagcaggaggaggggaccccgtactatatcaacatctattc
>HS0111_Mollusca_all;313;26900
cctatcaagaaacctggcccatgccggtgcatcagttgacttagcaattttctctcttcacttagcaggtgtctcttctattctaggagcagcaaattttattaccacagtaattaatatacgctgacagggaataaaatttgaacgtctcccgctattcgtatgatcagtaaaaattaccgccatcctcctcctgctctctctacccgttctagcaggagctattaccatgcttttaacagaccgaaattttaacacctcattctttgaccccgcgggtggaggggacccaattttgtaccaacacctattt
>HS0112_Mollusca_all;313;13619
tttggctggaaatcttgcgcacgcaggaggttctgtagatctagcaattttttcccttcatttagcaggtgtttcttctattctgggtgctgtaaactttattacaactattattaacatacggtgacggggaatacaatttgaacgtcttcctctttttgtttgatctgttaaaattacagcaattctccttctactttcacttcctgtgttagctggagcgattacgatgttgctaactgaccgaaattttaatactgctttctttgatcctgcaggcggtggagatcctattttgtatcaacatctattt
>HS0113_Mollusca_all;313;6816
tttggctggaaatcttgcgcacgcaggaggttctgtagatctagcaattttttcccttcatttagcaggtgtttcttctattctgggtgctgtaaactttattacaactattattaacatacggtgacggggaatacaatttgaacgtcttcctctttttgtttgatctgttaaaattacagcaattctccttctactttcacttcctgtgttagctggagcgattacgatgttgctaactgaccgaaattttaatactgctttctttgatcctgcaggcggtggagatcctattttgtatcaacatctattt
>HS0114_Mollusca_all;313;5587
tttagcaggaaacttagcccatgcagggggttcagttgacttagctattttttcacttcacttagccggtgtttcttcaattttaggggctgtaaacttcattaccactattattaatatacgatgacggggaatgcagtttgaacgacttcctctttttgtatgatctgtaaaaattactgctatcctccttcttctatccttaccagttcttgcaggagctattactatacttttaacggatcgaaattttaacacggctttctttgaccctgctgggggtggagaccctattttatatcaacatcttttt
>HS0116_Actinopterygii_all;313;2577
gaataggtgttggtagaggattgggtcccctcctcctgcagggtcgaagaaggtggtattaagattacggtcagttagaagcatggtaattccggcggctaggactgggagggaaaggagaagaagaacggcagtaattaggacagctcatacaaataatggggtttggtactgggagatagcagggggttttatgttaatgatggtagtgataaagttgatagccccaaggattgatgaaacacccgccaagtgaagggagaagattgttaaatctactgatgctcctgcgtgggcgaggtttccggatagt
>HS0117_Actinopterygii_all;313;1518
gaataggtgttgataaagaattgggtctcctcctcctgccgggtcgaaaaaggtggtgtttaggtttcgatctgtaagtagcatagtaatgcccgcggcaaggacgggaagtgaaaggagcaagaggacggccgtaattagaacggctcaaacgaacagaggggtctgatattgggaaatggcagggggttttatgttaataattgttgtgataaagttaatagcccctagaattgaggagatacctgctaagtgtagggagaaaatagtcaggtcgacagatgcgcctgcatgtgccaggttgctggctagt
>HS0118_Mollusca_all;311;1193
aaataagtgttgatatagaatagggtctcccccacctcttgggtcgaagaaagtggtattaaagtttcggtctgtaagtaatattgtaatggcccccgctaaaacaggtaatgatagaaggagtaagatagcagtaataaagacagatcaggcaaataaaggtaagcgctctataagtaaaccttctcatcgtatattaataatggttgtaataaagttaattgctcctaggatagaagagataccagctaaatgtagtgagaagatagcaagatcaactgaaggtccagcatgagataggttacttgaga
>HS0121_Mollusca_all;313;9977
tttggcggggtatgttggtcatccaagaccaacggtagactcgaggattttatccctgcatattgcaggggcggcttctttggctagttctatcaattttttagttagagtgaaaaatagaaaactttattcgactaacccggaaactctttctttgtttattcaggcgattagggtaacaatgtttttgttattgggctctttacctgttttagcaggtggtttgaccatgttgttgactgatcgtcattttgggacgacctttttcgacccttcgggagggggggatccggtgttttttatgcatctattt
>HS0122_Mollusca_all;313;14536
tctttctacttataagtttcatcctagttcttcggttgattttgctattggggctttacatgtaggtggtgtttcttcaattggtggtgcaattaatttttgtactactatttatagaatgcgaattaaagctataagtggattacgtttatcgatgtttgtttggtgtgtaggggttactgggtttttgttggtaattgctataccagtgttagggggggctttaactatgcttcttgctgatcgtcattataatacttctttttttagtcctgatggtcttggagatcctgtcctgtttattcatcttttt
>HS0124_Annelida_all;312;1839
ttatcaagaaatatagcccatgccggaccctccgtagatctcgccatcttctctttacatctagcaggggcctcatccattatagcatccgtcaattttatttccactgtcttcaattgtcgtattaaaggtatacgattagaacgtattccactctttgtatgagctgtcctaatcaccactgttctccttctcctttctctccctgtcctagccggcgccattaccatgcttcttacagatcgtaatatcaacacagccttctttgatccgagaggaggtggagaccctattttattccaacatttattc
>HS0125_Mollusca_all;307;1188
aaataaatgctgatataaaataggatcaccgcctccagcaggatcaaaaaaacatgtatttaaattgcgatctgttaatagtattgtaatagctccagctaatacaggtaaagacaacaataataaaattgcagtcacctttacagatcaaacaaataaaggcaattgctcaaacttaacaccccgcatattaacaatagttacaataaaatttacagcccctaaaattgaagaaacaccagctaagtgtaaagaaaaaattgcaaaatctacagagccacctgcatgacctaaatttctagccaaa
>HS0126_Mollusca_all;313;21755
tttatctggtaatctggctcatgcaggaggttctgtagatttggctattttttcgctccatttagctggtgtatcttctattttgggggctgtaaatttcattactacaattattaatatgcgatggcaggggatgcaatttgagcggttgcctctctttgtttgatctgtgaagattactgctatccttttattgctgtcactacctgttcttgcgggtgcgattactatgttgttaactgatcggaactttaatacatctttctttgaccctgccggaggtggtgatcctattctgtatcaacatttattt
>HS0127_Mollusca_all;313;9464
tttagccgggaatttggcgcatgcgggagcttctgtagatttagctattttttctcttcatcttgctggtatttcatctattttaggggctgtaaattttattactacggttattaatatacgatgacaaggaatgaagtttgagcggttacctttatttgtttggtcagtgaagattacggccattttgttattattatctttgcctgtattagctggagctattacaatacttcttactgatcgaaattttaatacttctttctttgatcctgcgggaggaggagatcctattttgtaccagcacttattt
>HS0128_Platyhelminthes_all;313;3166
tttatctagaaatttagctcatagaagaagaagagttgatatagctatcttttctttacatttagctggtgctagttctattttaggatctataaattttattagtactgttggtaattctaataagggttcgttagggtgagttcgtcattcattattaatttgagccatgattattacggcgtatatgttggttttatcattacctgtgttagcaggtggtattacaatgcttttaacagatcgtaaatttaatactaccttttttgatccaggtggaggtggagatccaattttgtttcaacatattttt
>HS0129_Mollusca_all;313;4222
tttagccgggaatttggcgcatgcgggagcttctgtagatttagctattttttctctccatcttgctggtatttcatctattttaggggctgtaaattttattactacggttattaatatacgatgacaaggaatgaagtttgagcggttacctttatttgtttggtcagtgaagattacggccattttgttattattatctttgcctgtattagctggggctattacaatacttcttactgatcgaaattttaatacttctttctttgatcctgcgggaggaggagatcctattttgtaccagcacttattt
>HS0130_Mollusca_all;313;16107
tctggctggaaatttggcacatgctggtgcgtcagttgatctagctattttctctcttcatttagcaggggtatcctctattttgggtgctgttaactttattactacggtaattaatatacgttgacatggaatgaaattcgaacgattacctctatttgtttggtctgtaaagattacagcaattttgttgttgttatccttgcctgtattagctggagccattactatgcttctgacggatcgaaattttaacacatctttttttgatccagccggaggtggggatcctattctgtatcagcatttgttt
>HS0131_Nemertea_all;313;8087
tcttgctgggaatgtggcgcacgctgggggttccgtcgatttggctattttctctttacacttggcgggggtttcttctatcctgggggccatcaattttattacgacagtggttaatatgcggtgacggggacttcagtttgagcggttgcctctttttgtctggtccgtgaagattactgccatccttttattactttctttgcctgttttggcgggtgctattactatgttgttgactgatcgtaattttaatacttcgttttttgatccggcgggtggtggcgatccaattttgtatcagcatttgttt
>HS0132_Mollusca_all;313;23712
gttatctaggaatttggctcatgctgggggttctgttgatttagctattttttctttacatttggccggtatttcttctattttgggggctgttaattttattaccactgtaattaatatgcggtggcagggaataacatttgagcggttacctttgtttgtgtggtctgttaagattactgctattttgctactactatctttgcctgttttggctggggctattactatgcttttaactgatcgaaattttaatacgtctttttttgatcctgctggtggaggggaccccattttatatcagcatttgttt
>HS0133_Echinodermata_all;313;25336
tctctctagtaaaatagcccatgcagggggatctgtagatttagcaattttttcactccacttagctggagcttcatcaatccttgcatcaattaacttcataacaacaattataaaaatgcgaacccccggaatgtcatttgaccgactaccattattcgtttgatcagtattcgtaacagcatttcttctccttctttctctaccagttctagcaggagcaattacaatgctactaaccgaccgtaatattaataccacattctttgacccagcaggagggggagacccaatactatttcagcatttattt
>HS0134_Actinopterygii_all;313;4809
tctagcaggcaacctggcccacgccggagcctccgtagacctcacaattttctctctccatctagcagggatctcttcaattttaggcgctattaactttattacaacaattattaacataaaacccgcagcaattacacaataccagacaccattattcgtatgagcagtactaattactgcagtcctactactcctttccctaccagttcttgctgccggcatcacaatgcttctaactgatcgaaaccttaacacaaccttctttgaccctggtgggggaggagacccaattctctaccaacacttgttc
>HS0135_Arthropoda_all;313;886
tttagctgccgctattgcccacgcaggggcctctgtagatataggtattttctcccttcacttagctggagtatcctctattttaggagctgtaaattttataaccaccgttatcaatatacgctcatttggtataacaatagaccaaatacccctatttgtatgagcagtatttattaccgctattcttcttctcttatcccttccagttttagcaggtgctattactatactccttactgatcgtaacttaaatacatcattctttgaccctgctgggggaggagaccctgttctatatcaacatttattt
>HS0136_Arthropoda_all;313;15988
tttagcagcagctattgcacatgcaggagcctcagtcgacttgggtattttctcactccacttagctggtgtctcttctatcctaggagccgttaattttataacaaccgttattaatatacgatcttttggtataaaaatagaccaaataccgctctttgtatggtcagtattcattaccgcaatcttacttcttttatctctaccagtactggcaggagcgattactatacttctaactgaccgtaatcttaatacctcattctttgatccagccggagggggagaccctgtcctatatcaacatttattt
>HS0137_Nemertea_all;313;274
gttggcggggaatgtggcgcatgctggggggtctgttgatttggctattttttctttacatcttgctggtgtttcgtctatcctgggtgctattaactttattactactgtgattaatatgcggtggcgtggtttgcagtttgagcggcttcctctctttgtttggtcggttaagattacggctattcttttgttgttgtcgttgcctgttttagcaggggcaattactatgcttttgactgatcgtaattttaatacttctttttttgatccggctggggggggtgatcctattttgtatcagcatttgttt
>HS0138_Mollusca_all;313;6321
tctatctgctaatttagctcatgctgggggttctgttgatttagctattttttctcttcatctcgcaggtgtatcgtcaattcttggggctgttaattttattacaactattattaatatacgatgacgaggaatacaatttgagcgtcttcctttattcgtttgatctgtaaaaattactgctattttacttcttttatccttaccagtattagcgggagctattacaatacttttaactgatcgaaatttcaatactgcgttttttgatccagcaggaggtggggatccaattttgtatcaacatttattt
>HS0139_Arthropoda_all;313;5104
tttatcaagaaacattgctcacgcaggcccttctgtcgatttggctattttctctctccacattgctggggtatcttctattctcgcttcggttaattttatttctactgtaatcaatatgcgaactaaagcttatcgattagaaatagtgcctctatttgtttgatcaattaaaatcactgctatccttcttctactttccttacctgttctcgcaggagctattacaatacttctaactgaccgtaacctaaatactgcatttttcgacccagcaggaggaggggaccccgtactatatcaacatctattc
>HS0141_Annelida_all;313;4134
cttagctagaaatatcgctcatgcgggcccttcagtagacctcgccattttttccctccatctagcaggtgtgagatcaatcctaggcgcagtaaacttcattacaacagtaattaatatgcgatctaaaggataccgcttagagcgagtccctctcttcgtatgatcagttaaaattaccgctgtccttcttcttctaagattaccagttttagcgggagctatcacaatactacttactgaccgtaatattaacacgtcattcttcgaccccgcaggaggtggagatccaattctctaccaacacctgttc
>HS0142_Arthropoda_all;313;10416
tcttgctgctgctattgcacacgcaggagcctcagtagatataggtattttctccctccacttagctggtgtatcttcaattcttggcgctgtaaattttataactacagttattaatatacgatcctttggtataactatagaccaaatacctctatttgtgtgagccgtatttatcaccgccatcctactcttattgtcactacctgttctagctggagctattactatactcctcacagaccgtaaccttaacacctctttttttgatccggctggaggaggagatcctgttttatatcagcacctattt
>HS0143_Annelida_all;313;28333
tttggcaagaaatattgctcacgccggaccttcggtggacctagctatcttctctcttcaccttgccggtgttagatctatcctaggagcagttaattttattacaacagttattaatatacgatctaaagggtatcgtctagagcgagtccctctatttgtatgatcagtaaaaattacagcaattctacttcttctaagactaccagttttagcaggagctattactatacttctaactgaccgaaatttaaatacttcattctttgatccggcaggaggaggcgaccccatcttgtaccaacacctattc
>HS0144_Mollusca_all;313;5222
tttatctgggcctgttggtcatggagggagttcggttgatttagttattttttctttgcatttagctggggcgtcttctttattaggggctgtaaattttattactactatctttaatatacggtctcctgctataactatggagcgggtaagtctttttgtatggtctattttagtaactgttttcttgttgttgttgtcgttacctgtactagctggagcgattactatgttgttaacagatcgaaattttaatactagtttctttgatccggctggaggtggagatcctattttatatcaacatttattt
>HS0145_Cnidaria_all;312;589
ttatctaatattcaagcacattccgggggggcggtggatatggctatttttagtctccatttagccggggcgtcttcaatattgggggcaatgaattttataacaacgatatttaatatgagggctccaggagtaacgttggatcggatgccactatttgtgtggtctatattgattactgcttttttattattattatctttaccagtattagctgggggtataactatgcttttgacggatagaaattttaacactactttttttgatcctgcaggggggggggaccctattttatttcagcatttgttt
>IP0064_Mollusca_all;313;3749
aaataaatgttgatacaaaattggatcacctccaccagcaggatcaaaaaagctagtattgaaatttcgatctgttaacaatatagtaattgctcctgctaacactggaagtgaaagtaataaaagaaatgcagtaaccaaaactgaccaaacaaataatcttaaacgttctatagttatagcaggtgaacgtatattaaaaatagtagtaataaaattaatggctcccaaaagagaagaagcccctgctaaatgaagagaaaaaataactaaatcaacagatgttcctccatgtcctaaagcccctgataag
>IP0310_Mollusca_all;307;59
aaacaaatgctgaaacaaaacagggtcacccccccccaccgggtaaaaaaacctagtgttgaaatgacgatccgtaagcagcatagttaaagctccggccaaaacaggtaaggcaaagaccaacaaatgtctagtggtgtacattctgagggggaacattggagtgtgatgaaacgcccgaggcttcatattgcgaattctcacaataaaattgatggaagccacaatagaacccacccctgccaaatgtaatgaaaccacagctaaatcaactgcaggacctctatgaaattctaacctagagagg
>IP0435_Annelida_all;313;1241
gaagaggtgttgataaagaatgggatcacctccacctgatgggtcaaagaatgaggtgttaacattacggtctgttaaaagtatcgtaattgctccagctagtacagggagagacaagagtagaaggataactgtaatattaacagctcagacaaaaagaggaactcgttcaagtcttaagccttttcatcgtatattggctactgtagtaataaaattgatagcacctaaaatagaggaaattccggcgaggtgaagagaaaagatagctaggtcaacagagggccctgcatgggccagattgctggctagt
>IP0458_Actinopterygii_all;313;1548
gaatagatgttggtaaagaatggggtctcctccccccgcagggtcaaagaaggtagtgttgaggtttcggtctgtaagaagcattgtaattccggcggcgagaactggtagggacagaagaagaaggactgccgtaattagtactgctcagacgaataggggagtctgatattgtgagatggcaggaggtttcatgttaagaattgtggtaataaaattaatggccccaaggatagaggaaatacctgctaagtgtagggagaaaattgttaaatcaacagatgctcctgcgtgggctaggtttcctgctaaa
