# Supplementary material for: Takeaways from Mobile DNA Barcoding with BentoLab and MinION
Source: Genes (Basel). 2020 Sep 24;11(10):1121. doi: 10.3390/genes11101121 (PMC7598690; doi:10.3390/genes11101121)
Supplement: Supplementary file 1 [file genes-11-01121-s001.zip › 20200923_Supplementary/SuppFileS4_samples.xlsx]

## Sheet: MS_Supp_FileS4
Voucher No.	Phylum	Class	Name	Barcode Type	GenBank Accession	Museum ZRC Number	Illumina Seq	QE/re-PCR	MinION Seq	Collection Date	Collection Locality	Collected By
HS0001	Cnidaria	Scyphozoa	Phyllorhiza sp.	Illumina + MinION	MT896212	ZRC.CNI.1444	Yes	QE	Yes	20170829	Kusu Island	Y. C. A. Ip
HS0002	Platyhelminthes	Rhabditophora	Maiazoon orsaki			ZRC.PLA.0791	Yes	QE	Yes	20170829	Kusu Island	Y. C. A. Ip
HS0003	Mollusca	Gastropoda	Mauritia arabica	Illumina + MinION	MT896213	ZRC.MOL.018048	Yes	re-PCR	Yes	20170829	Kusu Island	Y. C. A. Ip
HS0004	Cnidaria		Cnidaria sp.			ZRC.CNI.1445	Yes	QE	Yes	20170829	Kusu Island	Y. C. A. Ip
HS0005	Chordata	Actinopterygii	Monacanthus chinensis	Illumina + MinION	MT896214	61497	Yes	QE	Yes	20170829	Kusu Island	Y. C. A. Ip
HS0006	Cnidaria	Anthozoa	Stichodactyla mertensii	Illumina	MT896215	NO VOUCHER	Yes	QE	Yes	20171010	Pulau Jong	Y. C. A. Ip
HS0007	Platyhelminthes	Rhabditophora	Nymphozoon bayeri	Illumina	MT896216	ZRC.PLA.0792	Yes	re-PCR	Yes	20171010	Pulau Jong	Y. C. A. Ip
HS0008	Platyhelminthes	Rhabditophora	Thysanozoon nigropapillosum	Illumina	MT896217	ZRC.PLA.0793	Yes	re-PCR	Yes	20171010	Pulau Jong	Y. C. A. Ip
HS0009	Mollusca	Gastropoda	Chromodoris lineolata	Illumina + MinION	MT896218	ZRC.MOL.018049	Yes	re-PCR	Yes	20171010	Pulau Semakau West	Y. C. A. Ip
HS0010	Chordata	Actinopterygii	Plectorhinchus chaetodonoides	Illumina + MinION	MT896219	61498	Yes	QE	Yes	20171010	Pulau Semakau West	Y. C. A. Ip
HS0011	Mollusca	Gastropoda	Elysia sp.	Illumina + MinION	MT896220	ZRC.MOL.018050	Yes	QE	Yes	20171010	Pulau Jong	Y. C. A. Ip
HS0012	Cnidaria	Anthozoa	Rhodactis indosinensis	MinION	MT896221	ZRC.CNI.1446	Yes	QE	Yes	20171010	Pulau Semakau West	Y. C. A. Ip
HS0013	Chordata	Ascidiacea	Ascidiacea sp.	Illumina + MinION	MT896222	ZRC.TUN.1201	Yes	QE	Yes	20171010	Pulau Jong	Y. C. A. Ip
HS0014	Sipuncula	Phascolosomatidea	Phascolosoma sp.	Illumina + MinION	MT896223	ZRC.SIP.0031	Yes	QE	Yes	20171010	Pulau Semakau West	Y. C. A. Ip
HS0015	Porifera	Demospongiae	Chondrosia sp.	MinION	MT896224	ZRC.POR.0487	Yes	QE	Yes	20171029	Pulau Satumu	Y. C. A. Ip
HS0016	Annelida	Polychaeta	Polychaeta sp.	Illumina + MinION	MT896225	ZRC.ANN.0423	Yes	QE	Yes	20171029	Pulau Hantu	Y. C. A. Ip
HS0017	Chordata	Actinopterygii	Neopomacentrus sp.	Illumina + MinION	MT896226	61499	Yes	QE	Yes	20171029	Pulau Satumu	Y. C. A. Ip
HS0018	Chordata	Actinopterygii	Neopomacentrus sp.	Illumina + MinION	MT896227	61500	Yes	QE	Yes	20171029	Pulau Satumu	Y. C. A. Ip
HS0019	Chordata	Ascidiacea	Didemnum sp.	MinION	MT896228	ZRC.TUN.1202	Yes	QE	Yes	20171029	Pulau Hantu	Y. C. A. Ip
HS0020	Cnidaria	Hydrozoa	Hydrozoa sp.	Illumina	MT896229	ZRC.CNI.1447	Yes	QE	Yes	20171029	Pulau Hantu	Y. C. A. Ip
HS0021	Cnidaria	Anthozoa	Pachycerianthus fimbriatus	Illumina	MT896230	ZRC CNI.1234	Yes	re-PCR	Yes	20171029	Pulau Satumu	Y. C. A. Ip
HS0022	Cnidaria	Anthozoa	Heteractis crispa	Illumina + MinION	MT896231	ZRC CNI.1233	Yes	QE	Yes	20171029	Pulau Satumu	Y. C. A. Ip
HS0023	Echinodermata	Asteroidea	Protoreaster nodosus	Illumina + MinION	MT896232	NO VOUCHER	Yes	QE	Yes	20171104	Cyrene Reef	Y. C. A. Ip
HS0024	Echinodermata	Asteroidea	Protoreaster nodosus	Illumina	MT896233	NO VOUCHER	Yes	QE	Yes	20171104	Cyrene Reef	Y. C. A. Ip
HS0025	Echinodermata	Asteroidea	Protoreaster nodosus	Illumina + MinION	MT896234	NO VOUCHER	Yes	re-PCR	Yes	20171104	Cyrene Reef	Y. C. A. Ip
HS0026	Echinodermata	Asteroidea	Pentaceraster mammillatus	Illumina + MinION	MT896235	NO VOUCHER	Yes	QE	Yes	20171104	Cyrene Reef	Y. C. A. Ip
HS0027	Cnidaria	Scyphozoa	Netrostoma sp.			ZRC.CNI.1235	Yes	QE	Yes	20171104	Cyrene Reef	Y. C. A. Ip
HS0028	Cnidaria	Scyphozoa	Netrostoma sp.			ZRC.CNI.1235	Yes	QE	Yes	20171104	Cyrene Reef	N. W. L. Yap
HS0029	Cnidaria	Scyphozoa	Netrostoma sp.			ZRC.CNI.1235	Yes	QE	Yes	20171104	Cyrene Reef	N. W. L. Yap
HS0030	Mollusca	Gastropoda	Polinices albumen	Illumina + MinION	MT896236	NO VOUCHER	Yes	QE	Yes	20171104	Cyrene Reef	C. H. Toh
HS0031	Chordata	Actinopterygii	Cryptocentrus leptocephalus	Illumina + MinION	MT896237	61501	Yes	QE	Yes	20171104	Cyrene Reef	Y. C. A. Ip
HS0032	Chordata	Actinopterygii	Dactylopus dactylopus	Illumina + MinION	MT896238	61502	Yes	QE	Yes	20171104	Cyrene Reef	C. H. Toh
HS0033	Mollusca	Gastropoda	Volvatella vigourouxi	Illumina	MT896239	NO VOUCHER	Yes	QE	Yes	20171104	Cyrene Reef	C. H. Toh
HS0034	Mollusca	Gastropoda	Elysia sp.	Illumina	MT896240	ZRC.MOL.018052	Yes	QE	Yes	20171104	Cyrene Reef	C. H. Toh
HS0035	Porifera		Porifera sp.			ZRC.POR.0488	Yes	QE	Yes	20171104	Cyrene Reef	Y. C. A. Ip
HS0036	Mollusca	Gastropoda	Conus consors	Illumina + MinION	MT896241	ZRC.MOL.018053	Yes	re-PCR	Yes	20171104	Cyrene Reef	Y. C. A. Ip
HS0037	Echinodermata	Holothuroidea	Holothuria scabra	Illumina	MT896242	ZRC.ECH.1680	Yes	QE	Yes	20171105	Pulau Semakau East	Y. C. A. Ip
HS0038	Arthropoda	Malacostraca	Lophozozymus pictor	Illumina	MT896243	ZRC 2020.0427	Yes	re-PCR	Yes	20171105	Pulau Semakau East	Y. C. A. Ip
HS0039	Platyhelminthes	Rhabditophora	Pseudobiceros bedfordi			ZRC.PLA.0794	Yes	QE	Yes	20171105	Pulau Semakau East	Y. C. A. Ip
HS0040	Arthropoda	Malacostraca	Thalamita spinimana			ZRC 2020.0428	Yes	QE	Yes	20171105	Pulau Semakau East	Y. C. A. Ip
HS0041	Arthropoda	Malacostraca	Etisus sp.	MinION	MT896244	ZRC 2020.0429	Yes	QE	Yes	20171105	Pulau Semakau East	Y. C. A. Ip
HS0042	Arthropoda	Malacostraca	Gonodactylellus viridis	MinION	MT896245	ZRC 2020.0430	Yes	QE	Yes	20171105	Pulau Semakau East	J. J. M. Chang
HS0043	Arthropoda	Malacostraca	Alpheidae sp.	Illumina	MT896246	ZRC 2020.0431	Yes	No tissue & gDNA	No	20171105	Pulau Semakau East	J. J. M. Chang
HS0044	Arthropoda	Malacostraca	Alpheidae sp.	Illumina	MT896247	ZRC 2020.0432	Yes	QE	Yes	20171105	Pulau Semakau East	J. J. M. Chang
HS0045	Mollusca	Gastropoda	Laevistrombus turturella			ZRC.MOL.018054	Yes	QE	Yes	20171105	Pulau Semakau East	J. J. M. Chang
HS0046	Mollusca	Gastropoda	Canarium urceus	Illumina	MT896248	ZRC.MOL.018055	Yes	QE	Yes	20171105	Pulau Semakau East	J. J. M. Chang
HS0047	Mollusca	Gastropoda	Cerithium zonatum	MinION	MT896249	ZRC.MOL.018056	Yes	QE	Yes	20171105	Pulau Semakau East	J. J. M. Chang
HS0048	Mollusca	Gastropoda	Cerithium zonatum	Illumina	MT896250	ZRC.MOL.018057	Yes	QE	Yes	20171105	Pulau Semakau East	J. J. M. Chang
HS0049	Mollusca	Gastropoda	Cerithium zonatum	Illumina	MT896251	ZRC.MOL.018058	Yes	QE	Yes	20171105	Pulau Semakau East	J. J. M. Chang
HS0050	Porifera	Demospongiae	Pseudoceratina sp.	Illumina	MT896252	ZRC.POR.0489	Yes	re-PCR	Yes	20171105	Pulau Semakau East	J. J. M. Chang
HS0051	Porifera		Porifera sp.			ZRC.POR.0490	Yes	QE	Yes	20171105	Pulau Semakau East	J. J. M. Chang
HS0052	Mollusca	Gastropoda	Erronea ovum	Illumina + MinION	MT896253	ZRC.MOL.018059	Yes	QE	Yes	20171105	Pulau Semakau East	J. J. M. Chang
HS0053	Cnidaria	Anthozoa	Actinostephanus haeckeli	Illumina + MinION	MT896254	ZRC.CNI.1236	Yes	QE	Yes	20171105	Pulau Semakau East	Y. C. A. Ip
HS0054	Cnidaria	Scyphozoa	Cassiopea sp.			ZRC.CNI.1237	Yes	QE	Yes	20171105	Pulau Semakau East	Y. C. A. Ip
HS0055	Cnidaria	Scyphozoa	Cassiopea sp.			ZRC.CNI.1237	Yes	QE	Yes	20171105	Pulau Semakau East	J. J. M. Chang
HS0056	Mollusca	Cephalopoda	Sepiida sp.			NO VOUCHER	Yes	QE	Yes	20171123	Lazarus Island	S. Q. Sam
HS0057	Mollusca	Cephalopoda	Sepiida sp.			NO VOUCHER	Yes	QE	Yes	21071123	Lazarus Island	S. Q. Sam
HS0058	Mollusca	Cephalopoda	Sepiida sp.			NO VOUCHER	Yes	QE	Yes	20171123	Lazarus Island	S. Q. Sam
HS0059	Cnidaria	Hydrozoa	Aequorea sp.	Illumina + MinION	MT896255	ZRC.CNI.1448	Yes	re-PCR	Yes	20171128	Pulau Hantu	Y. C. A. Ip
HS0060	Platyhelminthes	Rhabditophora	Phrikoceros baibaiye	Illumina + MinION	MT896256	ZRC.PLA.0795	Yes	re-PCR	Yes	20171128	Pulau Hantu	Y. C. A. Ip
HS0061	Platyhelminthes	Rhabditophora	Phrikoceros baibaiye	Illumina	MT896257	ZRC.PLA.0796	Yes	QE	Yes	20171128	Pulau Hantu	Y. C. A. Ip
HS0062	Mollusca	Gastropoda	Roboastra tentaculata	Illumina + MinION	MT896258	ZRC.MOL.018060	Yes	QE	Yes	20171128	Pulau Hantu	Y. C. A. Ip
HS0063	Chordata	Actinopterygii	Aeoliscus strigatus	Illumina + MinION	MT896259	61503	Yes	QE	Yes	20171128	Pulau Hantu	Y. C. A. Ip
HS0064	Chordata	Actinopterygii	Aeoliscus strigatus	Illumina	MT896260	61504	Yes	re-PCR	Yes	20171128	Pulau Hantu	Y. C. A. Ip
HS0065	Mollusca	Gastropoda	Angaria sp.	Illumina + MinION	MT896261	ZRC.MOL.018061	Yes	QE	Yes	20171128	Pulau Hantu	Y. C. A. Ip
HS0066	Mollusca	Gastropoda	Phyllidiella rudmani	Illumina + MinION	MT896262	ZRC.MOL.018062	Yes	QE	Yes	20171128	Pulau Hantu	Y. C. A. Ip
HS0067	Mollusca	Gastropoda	Phyllidiella rudmani	Illumina + MinION	MT896263	ZRC.MOL.018063	Yes	re-PCR	Yes	20171128	Pulau Hantu	Y. C. A. Ip
HS0068	Annelida	Polychaeta	Protula sp.	Illumina	MT896264	ZRC.ANN.0424	Yes	QE	Yes	20171128	Pulau Hantu	Y. C. A. Ip
HS0069	Platyhelminthes	Rhabditophora	Pseudoceros sp.	Illumina	MT896265	ZRC.PLA.0797	Yes	QE	Yes	20171129	Pulau Satumu	S. S. Jain
HS0070	Arthropoda	Malacostraca	Epialtidae sp.	Illumina	MT896266	ZRC 2020.0433	Yes	re-PCR	Yes	20171129	Pulau Satumu	S. S. Jain
HS0071	Echinodermata	Ophiuroidea	Ophiuroidea sp.	Illumina	MT896267	ZRC.ECH.1681	Yes	re-PCR	Yes	20171130	Terumbu Pempang Tengah	Y. C. A. Ip
HS0072	Cnidaria	Hydrozoa	Alcyonacea sp.	Illumina + MinION	MT896268	ZRC.CNI.1449	Yes	re-PCR	Yes	20171130	Terumbu Pempang Tengah	Y. C. A. Ip
HS0073	Platyhelminthes	Rhabditophora	Nymphozoon bayeri	Illumina + MinION	MT896269	ZRC.PLA.0798	Yes	QE	Yes	20171130	Terumbu Pempang Tengah	Y. C. A. Ip
HS0074	Mollusca	Gastropoda	Erronea ovum	Illumina + MinION	MT896270	ZRC.MOL.018064	Yes	QE	Yes	20171130	Terumbu Pempang Tengah	Y. C. A. Ip
HS0075	Annelida	Polychaeta	Phyllodocida sp.	Illumina + MinION	MT896271	ZRC.ANN.0425	Yes	QE	Yes	20171130	Terumbu Pempang Tengah	Y. C. A. Ip
HS0076	Annelida	Polychaeta	Phyllodocida sp.	Illumina	MT896272	ZRC.ANN.0426	Yes	No tissue & gDNA	No	20171130	Terumbu Pempang Tengah	Y. C. A. Ip
HS0077	Porifera	Demospongiae	Demospongiae sp.			ZRC.POR.0491	Yes	QE	Yes	20171130	Terumbu Pempang Tengah	Y. C. A. Ip
HS0078	Porifera		Porifera sp.			ZRC.POR.0492	Yes	re-PCR	Yes	20171130	Terumbu Pempang Tengah	Y. C. A. Ip
HS0079	Cnidaria	Anthozoa	Pachycerianthus fimbriatus	Illumina + MinION	MT896273	ZRC.CNI.1450	Yes	QE	Yes	20171130	Terumbu Pempang Tengah	Y. C. A. Ip
HS0080	Cnidaria	Anthozoa	Anthozoa sp.			ZRC.CNI.1451	Yes	QE	Yes	20171130	Terumbu Pempang Tengah	Y. C. A. Ip
HS0081	Cnidaria	Hydrozoa	Aequorea sp.	Illumina	MT896274	ZRC.CNI.1452	Yes	QE	Yes	20171130	Terumbu Pempang Tengah	Y. C. A. Ip
HS0086	Chordata	Actinopterygii	Atherinidae sp.	Illumina + MinION	MT896275	61505	Yes	QE	Yes	20171207	Cyrene Reef	Y. C. A. Ip
HS0087	Arthropoda	Malacostraca	Amphipoda sp.	Illumina + MinION	MT896276	NO VOUCHER	Yes	QE	Yes	20171207	Cyrene Reef	Y. C. A. Ip
HS0088	Chordata	Actinopterygii	Atherinidae sp.	Illumina	MT896277	61506	Yes	QE	Yes	20171207	Cyrene Reef	Y. C. A. Ip
HS0089	Arthropoda	Malacostraca	Brachyura sp.	Illumina	MT896278	ZRC 2020.0434	Yes	QE	Yes	20171207	Cyrene Reef	Y. C. A. Ip
HS0090	Arthropoda	Malacostraca	Etisus sp.	Illumina + MinION	MT896279	ZRC 2020.0435	Yes	re-PCR	Yes	20171207	Cyrene Reef	Y. C. A. Ip
HS0091	Arthropoda	Malacostraca	Macrophthalmus sp.	Illumina + MinION	MT896280	ZRC 2020.0436	Yes	QE	Yes	20171207	Cyrene Reef	Y. C. A. Ip
HS0092	Arthropoda	Malacostraca	Eriphia ferox	Illumina + MinION	MT896281	ZRC 2020.0437	Yes	re-PCR	Yes	20171207	Cyrene Reef	J. J. M. Chang
HS0093	Mollusca	Gastropoda	Naticarius oncs			ZRC.MOL.018065	Yes	QE	Yes	20171207	Cyrene Reef	J. J. M. Chang
HS0094	Platyhelminthes	Rhabditophora	Pseudobiceros stellae	Illumina + MinION	MT896282	ZRC.PLA.0799	Yes	QE	Yes	20171207	Cyrene Reef	Y. C. A. Ip
HS0095	Platyhelminthes	Rhabditophora	Pseudobiceros stellae	Illumina	MT896283	ZRC.PLA.0800	Yes	QE	Yes	20171207	Cyrene Reef	Y. C. A. Ip
HS0096	Arthropoda	Malacostraca	Majoidea sp.	Illumina	MT896284	ZRC 2020.0438	Yes	QE	Yes	20171207	Cyrene Reef	Y. C. A. Ip
HS0097	Mollusca	Gastropoda	Pleurobranchus forskalii	Illumina + MinION	MT896285	ZRC.MOL.018066	Yes	re-PCR	Yes	20171207	Cyrene Reef	Y. C. A. Ip
HS0098	Arthropoda	Malacostraca	Menatheius sp.	Illumina + MinION	MT896286	ZRC 2020.0439	Yes	QE	Yes	20171207	Cyrene Reef	Y. C. A. Ip
HS0099	Annelida	Polychaeta	Polychaeta sp.	Illumina + MinION	MT896287	ZRC.ANN.0427	Yes	re-PCR	Yes	20171207	Cyrene Reef	D. Huang
HS0100	Chordata	Ascidiacea	Ascidiacea sp.	Illumina + MinION	MT896288	ZRC.TUN.1203	Yes	re-PCR	Yes	20171207	Cyrene Reef	D. Huang
HS0101	Hemichordata	Enteropneusta	Balanoglossus carnosus	Illumina	MT896289	NO VOUCHER	Yes	re-PCR	Yes	20171207	Cyrene Reef	Y. C. A. Ip
HS0102	Echinodermata	Echinoidea	Salmacis sphaeroides	Illumina	MT896290	NO VOUCHER	Yes	QE	Yes	20171211	Cyrene Reef	M. L. Neo & L. S. M. Ying
HS0103	Echinodermata	Echinoidea	Salmacis sphaeroides	Illumina	MT896291	NO VOUCHER	Yes	QE	Yes	20171211	Cyrene Reef	M. L. Neo & L. S. M. Ying
HS0104	Echinodermata	Echinoidea	Salmacis sphaeroides	Illumina + MinION	MT896292	NO VOUCHER	Yes	QE	Yes	20171211	Cyrene Reef	M. L. Neo & L. S. M. Ying
HS0105	Echinodermata	Echinoidea	Salmacis sphaeroides	Illumina	MT896293	NO VOUCHER	Yes	QE	Yes	20171211	Cyrene Reef	M. L. Neo & L. S. M. Ying
HS0106	Echinodermata	Echinoidea	Salmacis sphaeroides	Illumina	MT896294	NO VOUCHER	Yes	QE	Yes	20171211	Cyrene Reef	M. L. Neo & L. S. M. Ying
HS0107	Echinodermata	Echinoidea	Temnopleurus sp.	Illumina + MinION	MT896295	NO VOUCHER	Yes	QE	Yes	20171211	Changi Beach	M. L. Neo & L. S. M. Ying
HS0108	Echinodermata	Echinoidea	Temnopleurus sp.	Illumina + MinION	MT896296	NO VOUCHER	Yes	QE	Yes	20171211	Changi Beach	M. L. Neo & L. S. M. Ying
HS0109	Echinodermata	Echinoidea	Temnopleurus sp.	Illumina + MinION	MT896297	NO VOUCHER	Yes	QE	Yes	20171211	Changi Beach	M. L. Neo & L. S. M. Ying
HS0110	Annelida	Polychaeta	Oxydromus sp.	Illumina + MinION	MT896298	NO VOUCHER	Yes	QE	Yes	20171211	Changi Beach	M. L. Neo & L. S. M. Ying
HS0111	Mollusca	Gastropoda	Monodonta labio	Illumina + MinION	MT896299	ZRC.MOL.018067	Yes	QE	Yes	20180104	Pulau Hantu	J. J. M. Chang
HS0112	Mollusca	Gastropoda	Batillaria zonalis	Illumina + MinION	MT896300	ZRC.MOL.018068	Yes	QE	Yes	20180104	Pulau Hantu	J. J. M. Chang
HS0113	Mollusca	Gastropoda	Batillaria zonalis	Illumina + MinION	MT896301	ZRC.MOL.018069	Yes	QE	Yes	20180104	Pulau Hantu	J. J. M. Chang
HS0114	Mollusca	Gastropoda	Clypeomorus batillariaeformis	Illumina + MinION	MT896302	ZRC.MOL.018070	Yes	QE	Yes	20180104	Pulau Hantu	J. J. M. Chang
HS0115	Mollusca	Bivalvia	Fragum unedo	MinION	MT896303	ZRC.MOL.018071	Yes	QE	Yes	20180104	Pulau Hantu	M. L. Neo
HS0116	Chordata	Actinopterygii	Dischistodus prosopotaenia	Illumina + MinION	MT896304	61507	Yes	QE	Yes	20180104	Pulau Hantu	J. J. M. Chang
HS0117	Chordata	Actinopterygii	Platax teira	Illumina + MinION	MT896305	61508	Yes	QE	Yes	20180104	Pulau Hantu	J. J. M. Chang
HS0118	Mollusca	Cephalopoda	Sepioteuthis lessoniana	Illumina	MT896306	NO VOUCHER	Yes	QE	Yes	20180104	Pulau Hantu	M. L. Neo
HS0119	Porifera		Porifera sp.			ZRC.POR.0493	Yes	QE	Yes	20180104	Pulau Hantu	R. Tan
HS0120	Mollusca	Bivalvia	Vulsella sp.			ZRC.MOL.018072	Yes	QE	Yes	20180104	Pulau Hantu	R. Tan
HS0121	Mollusca	Bivalvia	Placuna sp.	Illumina	MT896307	ZRC.MOL.018073	Yes	QE	Yes	20180104	Pulau Hantu	R. Tan
HS0122	Mollusca	Bivalvia	Circe scripta	Illumina + MinION	MT896308	ZRC.MOL.018074	Yes	QE	Yes	20180104	Pulau Hantu	R. Tan
HS0123	Mollusca	Bivalvia	Garfrarium sp.			ZRC.MOL.018075	Yes	QE	Yes	20180104	Pulau Hantu	R. Tan
HS0124	Annelida	Polychaeta	Terebellidae sp.	Illumina + MinION	MT896309	ZRC.ANN.0429	Yes	QE	Yes	20180105	Pulau Subar Laut	M. L. Neo
HS0125	Mollusca	Gastropoda	Triviidae sp.	Illumina	MT896310	ZRC.MOL.018076	Yes	re-PCR	Yes	20180105	Pulau Subar Laut	M. L. Neo
HS0126	Mollusca	Gastropoda	Nerita litterata	Illumina + MinION	MT896311	ZRC.MOL.018077	Yes	QE	Yes	20180105	Pulau Subar Laut	J. J. M. Chang
HS0127	Mollusca	Gastropoda	Turbo intercostalis	Illumina + MinION	MT896312	ZRC.MOL.018078	Yes	QE	Yes	20180105	Pulau Subar Laut	J. J. M. Chang
HS0128	Platyhelminthes	Rhabditophora	Pseudobiceros sp.	Illumina	MT896313	ZRC.PLA.0801	Yes	QE	Yes	20180105	Pulau Subar Laut	J. J. M. Chang
HS0129	Mollusca	Gastropoda	Turbo intercostalis	Illumina + MinION	MT896314	ZRC.MOL.018079	Yes	QE	Yes	20180105	Pulau Subar Laut	J. J. M. Chang
HS0130	Mollusca	Gastropoda	Rochia nilotica	Illumina + MinION	MT896315	ZRC.MOL.018080	Yes	QE	Yes	20180105	Pulau Subar Laut	J. J. M. Chang
HS0131	Nemertea	Pilidiophora	Heteronemertea sp.	Illumina + MinION	MT896316	ZRC.MIS.0014	Yes	QE	Yes	20180105	Pulau Subar Laut	C. L. X. Yong
HS0132	Mollusca	Gastropoda	Angaria sp.	Illumina + MinION	MT896317	ZRC.MOL.018081	Yes	QE	Yes	20180517	Cyrene Reef	Y. C. A. Ip
HS0133	Echinodermata	Echinoidea	Salmacis sphaeroides	Illumina + MinION	MT896318	ZRC.ECH.1682	Yes	QE	Yes	20180517	Cyrene Reef	Y. C. A. Ip
HS0134	Chordata	Actinopterygii	Platycephalidae sp.	Illumina	MT896319	61509	Yes	re-PCR	Yes	20180517	Cyrene Reef	Y. C. A. Ip
HS0135	Arthropoda	Malacostraca	Atergatis floridus	Illumina + MinION	MT896320	ZRC 2020.0440	Yes	re-PCR	Yes	20180517	Cyrene Reef	Y. C. A. Ip
HS0136	Arthropoda	Malacostraca	Thalamita spinimana	Illumina + MinION	MT896321	ZRC 2020.0441	Yes	QE	Yes	20180517	Cyrene Reef	Y. C. A. Ip
HS0137	Nemertea		Nemertea sp.	Illumina + MinION	MT896322	ZRC.MIS.0015	Yes	re-PCR	Yes	20180517	Cyrene Reef	Y. C. A. Ip
HS0138	Mollusca	Gastropoda	Nassarius sp.	Illumina + MinION	MT896323	ZRC.MOL.018082	Yes	QE	Yes	20180517	Cyrene Reef	Y. C. A. Ip
HS0139	Annelida	Polychaeta	Oxydromus sp.	Illumina + MinION	MT896324	ZRC.ANN.0430	Yes	QE	Yes	20180517	Cyrene Reef	Y. C. A. Ip
HS0140	Arthropoda	Malacostraca	Anomura sp.	Illumina + MinION	MT896325	ZRC 2020.0442	Yes	QE	Yes	20180517	Cyrene Reef	Y. C. A. Ip
HS0141	Annelida	Polychaeta	Polychaeta sp.	Illumina + MinION	MT896326	ZRC.ANN.0431	Yes	QE	Yes	20180528	Pulau Satumu	Y. C. A. Ip
HS0142	Arthropoda	Malacostraca	Cymo melanodactylus	Illumina + MinION	MT896327	ZRC 2020.0443	Yes	QE	Yes	20180528	Pulau Satumu	Y. C. A. Ip
HS0143	Annelida	Polychaeta	Leocrates sp.	Illumina + MinION	MT896328	ZRC.ANN.0432	Yes	QE	Yes	20180528	Pulau Satumu	Y. C. A. Ip
HS0144	Mollusca	Gastropoda	Berthellina sp.	Illumina + MinION	MT896329	NO VOUCHER	Yes	QE	Yes	20180528	Pulau Semakau West	Y. C. A. Ip
HS0145	Cnidaria	Anthozoa	Discosoma sp.	Illumina + MinION	MT896330	ZRC.CNI.1453	Yes	QE	Yes	20180528	Pulau Semakau West	Y. C. A. Ip
HS0146	Porifera	Demospongiae	Chalinidae sp.	MinION	MT896331	ZRC.POR.0494	Yes	QE	Yes	20180528	Pulau Semakau West	Y. C. A. Ip
HS0147	Mollusca	Bivalvia	Spondylus sp.	MinION	MT896332	ZRC.MOL.018083	Yes	QE	Yes	20180528	Pulau Semakau West	Y. C. A. Ip
HS0148	Mollusca	Gastropoda	Crosslandia daedali			ZRC.MOL.018084	Yes	QE	Yes	20190121	Pulau Subar Laut	Y. C. A. Ip & J. J. M. Chang
HS0150	Mollusca	Gastropoda	Doriprismatica atromarginata	MinION	MT896333	ZRC.MOL.018085	No	QE	Yes	20200715	Pulau Subar Laut	Y. C. A. Ip
HS0151	Echinodermata	Holothuroidea	Synaptidae sp.	MinION	MT896334	ZRC.ECH.1683	No	QE	Yes	20200715	Pulau Subar Laut	Y. C. A. Ip
HS0152	Platyhelminthes	Rhabditophora	Pseudobiceros hancockanus			NO VOUCHER	No	QE	Yes	20200715	Pulau Subar Laut	Y. C. A. Ip
HS0153	Arthropoda	Malacostraca	Trapezia cymodoce	MinION	MT896335	ZRC 2020.0444	No	QE	Yes	20200715	Pulau Subar Laut	Y. C. A. Ip
HS0154	Cnidaria		Cnidaria sp.			ZRC.CNI.1454	No	QE	Yes	20200715	Pulau Subar Laut	Y. C. A. Ip
HS0155	Echinodermata	Crinoidea	Himerometra robustipinna	MinION	MT896336	ZRC.ECH.1684	No	QE	Yes	20200715	Pulau Subar Laut	Y. C. A. Ip
HS0156	Echinodermata	Crinoidea	Lamprometra sp.	MinION	MT896337	ZRC.ECH.1685	No	QE	Yes	20200715	Pulau Subar Laut	Y. C. A. Ip
HS0157	Platyhelminthes	Rhabditophora	Pseudoceros indicus	MinION	MT896338	NO VOUCHER	No	QE	Yes	20200715	Pulau Subar Laut	C. S. L. Ng
HS0158	Chordata	Ascidiacea	Ascidiacea sp.			ZRC.TUN.1204	No	QE	Yes	20200715	Pulau Subar Laut	C. S. L. Ng
HS0159	Mollusca	Gastropoda	Phyllidiella pustulosa	MinION	MT896339	ZRC.MOL.018086	No	QE	Yes	20200715	Pulau Subar Laut	C. S. L. Ng
HS0160	Chordata	Ascidiacea	Ascidiacea sp.			ZRC.TUN.1205	No	QE	Yes	20200715	Pulau Subar Laut	C. S. L. Ng
HS0161	Arthropoda	Malacostraca	Amphipoda sp.	MinION	MT896340	NO VOUCHER	No	QE	Yes	20200715	Pulau Subar Laut	C. S. L. Ng
HS0162	Mollusca	Gastropoda	Thuridilla gracilis	MinION	MT896341	ZRC.MOL.018087	No	QE	Yes	20200715	Pulau Subar Laut	C. S. L. Ng
HS0163	Chordata	Ascidiacea	Ascidiacea sp.			ZRC.TUN.1206	No	QE	Yes	20200715	Pulau Subar Laut	C. S. L. Ng
HS0164	Mollusca	Gastropoda	Pteraeolidia ianthina	MinION	MT896342	ZRC.MOL.018088	No	QE	Yes	20200715	Pulau Subar Laut	C. S. L. Ng
HS0165	Chordata	Ascidiacea	Ascidiacea sp.			ZRC.TUN.1207	No	QE	Yes	20200715	Pulau Subar Laut	C. S. L. Ng
HS0166	Echinodermata	Holothuroidea	Synaptidae sp.	MinION	MT896343	ZRC.ECH.1686	No	QE	Yes	20200715	Pulau Subar Laut	C. S. L. Ng
HS0167	Chordata	Ascidiacea	Ascidiacea sp.			ZRC.TUN.1208	No	QE	Yes	20200715	Pulau Subar Laut	C. S. L. Ng
HS0168	Mollusca	Gastropoda	Phyllidiella sp.	MinION	MT896344	ZRC.MOL.018089	No	QE	Yes	20200715	Pulau Subar Laut	C. S. L. Ng
HS0169	Chordata	Ascidiacea	Phlebobranchia sp.	MinION	MT896345	ZRC.TUN.1209	No	QE	Yes	20200715	Pulau Subar Laut	C. S. L. Ng
HS0170	Mollusca	Gastropoda	Bornella hermanni	MinION	MT896346	ZRC.MOL.018090	No	QE	Yes	20200715	Pulau Subar Laut	D. Huang
HS0171	Mollusca	Gastropoda	Phyllidia ocellata	MinION	MT896347	ZRC.MOL.018091	No	QE	Yes	20200715	Pulau Subar Laut	D. Huang
HS0172	Cnidaria	Anthozoa	Ricordea yuma	MinION	MT896348	ZRC.CNI.1455	No	QE	Yes	20200715	Pulau Subar Laut	D. Huang
HS0173	Cnidaria	Anthozoa	Alcyonacea sp.	MinION	MT896349	ZRC.CNI.1456	No	QE	Yes	20200715	Pulau Subar Laut	D. Huang
HS0174	Cnidaria	Hydrozoa	Macrorhynchia sp.	MinION	MT896350	ZRC.CNI.1457	No	QE	Yes	20200715	Pulau Subar Laut	D. Huang
HS0175	Cnidaria	Anthozoa	Junceella sp.			ZRC.CNI.1458	No	QE	Yes	20200715	Pulau Subar Laut	D. Huang
HS0176	Mollusca	Gastropoda	Phyllidiella sp.			ZRC.MOL.018092	No	QE	Yes	20200715	Pulau Subar Laut	D. Huang
HS0177	Cnidaria	Anthozoa	Palythoa sp.			ZRC.CNI.1459	No	QE	Yes	20200715	Pulau Subar Laut	D. Huang
HS0178	Cnidaria	Anthozoa	Acropora sp.			ZRC.CNI.1460	No	QE	Yes	20200715	Pulau Subar Laut	D. Huang
HS0179	Echinodermata	Crinoidea	Cenometra bella	MinION	MT896351	ZRC.ECH.1687	No	QE	Yes	20200715	Pulau Subar Laut	D. Huang
HS0180	Porifera		Porifera sp.			ZRC.POR.0495	No	QE	Yes	20200715	Pulau Subar Laut	D. Huang
IP0064	Mollusca	Gastropoda	Phyllidiopsis krempfi	Illumina	MT896352	ZRC.MOL.018051	Yes	re-PCR	Yes	20150825	Pulau Subar Darat	Y. C. A. Ip
IP0144	Mollusca	Gastropoda	Conus achatinus	MinION	MT896353	ZRC.MOL.018111	Yes	re-PCR	Yes	20150930	Pulau Subar Laut	Y. C. A. Ip
IP0301	Mollusca	Gastropoda	Chicoreus torrefactus	MinION	MT896354	ZRC.MOL.018112	Yes	re-PCR	Yes	20151204	St. John's Island	Y. C. A. Ip
IP0310	Mollusca	Bivalvia	Pterelectroma physoides	Illumina	MT896355	NO VOUCHER	Yes	No tissue & gDNA	No	20151204	St. John's Island	Y. C. A. Ip
IP0435	Annelida	Polychaeta	Terebellidae sp.	Illumina	MT896356	ZRC.ANN.0428	Yes	re-PCR	Yes	20160104	Pulau Tekukor	Y. C. A. Ip
IP0450	Arthropoda	Malacostraca	Atergatis floridus	MinION	MT896357	ZRC 2020.0490	Yes	re-PCR	Yes	20160722	Pulau Subar Laut	Y. C. A. Ip
IP0458	Chordata	Actinopterygii	Amblygobius stethophthalmus	Illumina	MT896358	61510	Yes	re-PCR	Yes	20160722	Pulau Subar Laut	Y. C. A. Ip
